# Supplementary material for: Avalanches and edge-of-chaos learning in neuromorphic nanowire networks
Source: Nat Commun. 2021 Jun 29;12:4008. doi: 10.1038/s41467-021-24260-z (PMC8242064; doi:10.1038/s41467-021-24260-z)
Supplement: Supplementary file 3 — Source Data [file 41467_2021_24260_MOESM3_ESM.xlsx]

## Sheet: Figure 4d-f
	Voltage (V)	Voltage (V)	Voltage (V)	Voltage (V)
	7	7	7	7
Time (s)	Current (A)	Current (A)	Current (A)	Current (A)
0.03	4.31293e-10	2.585e-10	3.00633e-10	3.93412e-10
0.06	4.14541e-10	3.80822e-10	4.10283e-10	2.62697e-10
0.09	3.89227e-10	3.1771e-10	1.61572e-10	1.65876e-10
0.12	2.2067e-10	4.35575e-10	3.42842e-10	1.61535e-10
0.15	5.02914e-10	2.79539e-10	2.6287e-10	1.78504e-10
0.18	6.58864e-10	2.62697e-10	1.9959e-10	3.00683e-10
0.21	7.64286e-10	2.54377e-10	2.75417e-10	2.58506e-10
0.24	9.28674e-10	6.46002e-11	1.23715e-10	3.30278e-10
0.27	1.27021e-09	2.03729e-10	2.50094e-10	2.92268e-10
0.3	1.16464e-09	1.15187e-10	1.02569e-10	1.70075e-10
0.33	1.98676e-09	1.95335e-10	5.20097e-11	2.7968e-10
0.36	2.64363e-09	2.12246e-10	2.20713e-10	8.14994e-11
0.39	4.15673e-09	2.12166e-10	1.36364e-10	2.92402e-10
0.42	5.97575e-09	2.66998e-10	3.21755e-10	1.74374e-10
0.45	7.04341e-09	1.82725e-10	1.3204e-10	1.4897e-10
0.48	8.1677e-09	2.33321e-10	2.66961e-10	1.95301e-10
0.51	9.31053e-09	2.41672e-10	2.20585e-10	4.78293e-11
0.54	1.05267e-08	1.27893e-10	2.41745e-10	2.37448e-10
0.57	1.13326e-08	3.42881e-10	2.7538e-10	1.57373e-10
0.6	1.22525e-08	1.27874e-10	1.82719e-10	2.67018e-10
0.63	1.44078e-08	0	1.99529e-10	2.07917e-10
0.66	1.53057e-08	8.5707e-11	2.54344e-10	3.08957e-11
0.69	1.77354e-08	7.30533e-11	7.72566e-11	2.248e-10
0.72	1.82369e-08	1.65775e-10	1.7008e-10	1.91157e-10
0.75	1.92258e-08	1.32122e-10	1.53275e-10	9.84103e-11
0.78	2.16936e-08	2.75472e-10	2.12249e-10	1.70024e-10
0.81	2.40966e-08	2.41777e-10	1.70096e-10	1.44801e-10
0.84	2.37249e-08	1.10958e-10	3.26011e-10	2.24812e-10
0.87	2.46474e-08	3.13315e-10	2.16386e-10	2.83877e-10
0.9	2.64702e-08	1.61672e-10	5.61794e-11	2.92219e-10
0.93	2.91975e-08	1.53167e-10	1.70034e-10	1.61653e-10
0.96	3.1353e-08	9.41542e-11	1.36268e-10	3.00712e-10
0.99	3.06984e-08	1.44791e-10	1.11027e-10	1.65794e-10
1.02	3.08425e-08	1.41016e-11	1.74336e-10	5.19869e-11
1.05	3.13361e-08	9.83794e-11	2.62803e-10	0
1.08	3.20579e-08	3.26007e-10	2.71172e-10	1.11024e-10
1.11	3.08896e-08	2.54397e-10	2.37398e-10	4.77601e-11
1.14	3.12891e-08	2.58598e-10	2.50123e-10	2.20592e-10
1.17	3.54386e-08	2.75387e-10	2.6277e-10	1.57345e-10
1.2	3.52943e-08	1.6574e-10	1.15334e-10	2.24876e-10
1.23	3.52643e-08	2.92254e-10	8.14889e-11	2.248e-10
1.26	3.5789e-08	2.79659e-10	4.35577e-11	1.19455e-10
1.29	3.86316e-08	2.20604e-10	1.27968e-10	5.64437e-12
1.32	4.1702e-08	6.46934e-11	1.69994e-10	1.19472e-10
1.35	4.2855e-08	1.11082e-10	1.616e-10	1.57397e-10
1.38	4.59319e-08	2.03779e-10	2.83812e-10	7.31573e-11
1.41	5.03763e-08	6.04045e-11	1.91146e-10	5.19983e-11
1.44	5.13361e-08	4.77938e-11	1.53107e-10	2.3743e-10
1.47	5.16302e-08	4.77882e-11	2.75444e-10	2.45922e-10
1.5	5.42661e-08	2.754e-10	1.1105e-10	2.20579e-10
1.53	5.56464e-08	1.74227e-10	1.23657e-10	2.83998e-10
1.56	5.59437e-08	1.65743e-10	2.24946e-11	1.82772e-10
1.59	5.70796e-08	1.95358e-10	8.15812e-11	1.78436e-10
1.62	6.41217e-08	8.99552e-11	1.70096e-10	9.0009e-11
1.65	6.44858e-08	2.66955e-10	1.86892e-10	5.64279e-12
1.68	6.85756e-08	2.29159e-10	1.65794e-10	1.82591e-11
1.71	6.96709e-08	1.19481e-10	9.41215e-11	6.8904e-11
1.74	7.36176e-08	7.31144e-11	2.45941e-10	2.29005e-10
1.77	7.92519e-08	1.86909e-10	1.78422e-10	8.99423e-11
1.8	7.92872e-08	6.88437e-11	2.29066e-10	3.13366e-10
1.83	8.12093e-08	1.40531e-10	1.27831e-10	1.74173e-10
1.86	8.3151e-08	2.92293e-10	1.61614e-10	2.37514e-10
1.89	8.58687e-08	1.19403e-10	1.15246e-10	1.61603e-10
1.92	8.718e-08	1.742e-10	3.00722e-10	1.36327e-10
1.95	8.99316e-08	2.08014e-10	1.70158e-10	0
1.98	9.11851e-08	2.62813e-10	3.38704e-10	2.29097e-10
2.01	9.51785e-08	1.48894e-10	3.0917e-10	5.2023e-11
2.04	9.96648e-08	2.6691e-11	2.7967e-10	2.12235e-10
2.07	9.88796e-08	2.12208e-10	2.037e-10	2.24815e-10
2.1	9.99249e-08	6.46735e-11	1.23781e-10	2.03711e-10
2.13	1.01364e-07	6.04455e-11	1.87018e-10	7.72545e-11
2.16	1.04669e-07	2.6278e-10	1.06792e-10	9.41411e-11
2.19	1.09409e-07	2.58598e-10	8.15749e-11	1.57436e-10
2.22	1.10625e-07	1.53239e-10	1.5319e-10	8.99423e-11
2.25	1.1014e-07	2.12119e-10	1.61606e-10	1.70029e-10
2.28	1.14439e-07	1.91078e-10	2.24812e-10	1.82686e-10
2.31	1.1545e-07	1.91103e-10	2.88085e-10	5.2021e-11
2.34	1.19955e-07	5.619e-12	2.71246e-10	2.12258e-10
2.37	1.25856e-07	1.40512e-10	1.95409e-10	1.82705e-10
2.4	1.28769e-07	2.24855e-10	1.82666e-10	1.70115e-10
2.43	1.29652e-07	2.20643e-10	1.40835e-11	1.82653e-10
2.46	1.29126e-07	7.31165e-11	2.58556e-10	1.44789e-10
2.49	1.30724e-07	2.50243e-10	1.91069e-10	1.65841e-10
2.52	1.27728e-07	1.74273e-10	1.61645e-10	2.24827e-10
2.55	1.3146e-07	2.83839e-10	2.58552e-10	1.99477e-10
2.58	1.29506e-07	7.30818e-11	2.71304e-10	5.66022e-12
2.61	1.38031e-07	1.39475e-12	1.02565e-10	1.02593e-10
2.64	1.43097e-07	1.40561e-10	8.99079e-11	6.89201e-11
2.67	1.4614e-07	9.87271e-12	1.32105e-10	1.19479e-10
2.7	1.45314e-07	1.40454e-10	1.02674e-10	9.41935e-11
2.73	1.48392e-07	1.74203e-10	2.75509e-10	1.02607e-10
2.76	1.53541e-07	1.23603e-10	5.61756e-11	1.65855e-10
2.79	1.48153e-07	1.78422e-10	2.92251e-10	9.00413e-11
2.82	1.49972e-07	1.53203e-10	3.34467e-10	6.04533e-11
2.85	1.58225e-07	2.03735e-10	1.91067e-10	1.44829e-10
2.88	1.54973e-07	1.19476e-10	2.24833e-10	2.33253e-10
2.91	1.56837e-07	1.4146e-11	2.03805e-10	2.41777e-10
2.94	1.56593e-07	2.46047e-10	3.09273e-11	2.9649e-10
2.97	1.64975e-07	9.83992e-11	6.04377e-11	2.24809e-10
3	1.68012e-07	3.00722e-10	6.46557e-11	8.9981e-11
3.03	1.68678e-07	2.58585e-10	8.99401e-11	2.46043e-10
3.06	1.65074e-07	8.57537e-11	1.32212e-10	8.1512e-11
3.09	1.7192e-07	2.16377e-10	2.16386e-10	2.03735e-10
3.12	1.72456e-07	1.36315e-10	2.83839e-10	5.67135e-12
3.15	1.70505e-07	8.5707e-11	1.95346e-10	2.66997e-11
3.18	1.73914e-07	2.58533e-10	1.49026e-10	1.48998e-10
3.21	1.73583e-07	9.84478e-11	2.67843e-11	0
3.24	1.7354e-07	3.42889e-10	1.70024e-10	1.48925e-10
3.27	1.71434e-07	2.83864e-10	1.41311e-11	1.44766e-10
3.3	1.72121e-07	2.75414e-10	1.49085e-10	1.44703e-10
3.33	1.73296e-07	1.95363e-10	1.61616e-10	1.27951e-10
3.36	1.80558e-07	6.88497e-11	1.23655e-10	2.92335e-10
3.39	1.75138e-07	2.62773e-10	2.71182e-10	7.30594e-11
3.42	1.82442e-07	1.06844e-10	1.86869e-10	2.96536e-10
3.45	1.86779e-07	7.73785e-11	1.70099e-10	3.04969e-10
3.48	1.98929e-07	2.33353e-10	3.176e-10	3.09203e-11
3.51	1.96317e-07	1.0679e-10	1.23741e-10	2.45903e-10
3.54	1.94023e-07	2.96504e-10	2.45915e-10	8.57473e-11
3.57	1.95693e-07	2.12124e-10	1.70043e-10	8.57218e-11
3.6	1.96616e-07	2.16419e-10	9.83705e-11	5.19907e-11
3.63	1.94173e-07	1.06753e-10	9.84324e-11	1.44809e-10
3.66	1.99033e-07	0	1.32198e-10	1.1942e-10
3.69	2.05628e-07	8.99122e-11	2.50178e-10	9.83727e-11
3.72	1.98232e-07	1.91129e-10	1.53244e-10	2.79594e-10
3.75	2.05743e-07	1.15227e-10	3.17559e-10	1.61661e-10
3.78	2.05432e-07	1.57342e-10	3.597e-10	2.07955e-10
3.81	2.15421e-07	2.41786e-10	2.45912e-10	2.07993e-10
3.84	2.16777e-07	1.36241e-10	0	1.40524e-10
3.87	2.18662e-07	1.91106e-10	1.83443e-11	2.75431e-10
3.9	2.16194e-07	1.27884e-10	1.70032e-10	1.32115e-10
3.93	2.16765e-07	2.1644e-10	1.02616e-10	2.1227e-10
3.96	2.19098e-07	6.4622e-11	2.24878e-11	1.41344e-12
3.99	2.07171e-07	1.43055e-12	1.61627e-10	5.68878e-12
4.02	2.14981e-07	1.11001e-10	1.53141e-10	1.57428e-10
4.05	2.19322e-07	1.1104e-10	2.79597e-10	0
4.08	2.16702e-07	1.61542e-10	2.7539e-10	1.49037e-10
4.11	2.19527e-07	1.4898e-10	2.03764e-10	5.62141e-11
4.14	2.21378e-07	1.36261e-10	4.77695e-11	1.82725e-10
4.17	2.21343e-07	2.66961e-10	3.09677e-11	2.67058e-10
4.2	2.25201e-07	6.47191e-11	1.15236e-10	2.92304e-10
4.23	2.22592e-07	2.24839e-10	1.27879e-10	7.72669e-11
4.26	2.20329e-07	6.04377e-11	1.27908e-10	1.99497e-10
4.29	2.32313e-07	1.3212e-10	2.45893e-10	2.62873e-10
4.32	2.28735e-07	1.91171e-10	2.54374e-10	2.12214e-10
4.35	2.33235e-07	1.02596e-10	2.33259e-10	2.66988e-10
4.38	2.34366e-07	2.92342e-10	1.5743e-10	6.47152e-11
4.41	2.31084e-07	1.11073e-10	2.2068e-10	9.42262e-11
4.44	2.28502e-07	2.58546e-10	1.70032e-10	0
4.47	2.37038e-07	2.16474e-10	1.27905e-10	6.04358e-11
4.5	2.38099e-07	1.74311e-10	8.15015e-11	1.95312e-10
4.53	2.39202e-07	2.41682e-10	8.14889e-11	1.32069e-10
4.56	2.40806e-07	0	1.32069e-10	1.53154e-10
4.59	2.37502e-07	7.73682e-11	2.79608e-10	1.65785e-10
4.62	2.3346e-07	1.53221e-10	2.41726e-10	6.88637e-11
4.65	2.35759e-07	2.24979e-11	1.40551e-10	1.3628e-10
4.68	2.38256e-07	1.15213e-10	2.50114e-10	7.73062e-11
4.71	2.36911e-07	1.86928e-10	2.20637e-10	8.99466e-11
4.74	2.42817e-07	1.99521e-10	1.27893e-10	1.026e-10
4.77	2.42081e-07	1.44761e-10	4.7777e-11	4.35798e-11
4.8	2.43145e-07	2.54419e-10	1.48991e-10	2.58575e-10
4.83	2.46293e-07	2.7127e-10	1.27963e-10	5.19983e-11
4.86	2.44376e-07	2.03796e-10	1.82725e-10	2.41739e-10
4.89	2.39275e-07	2.45886e-10	2.75397e-10	2.6281e-10
4.92	2.46497e-07	1.82725e-10	1.78543e-10	2.37436e-10
4.95	2.39789e-07	2.2911e-10	2.50243e-10	2.41736e-10
4.98	2.40319e-07	2.24878e-11	2.0797e-10	1.53151e-10
5.01	2.42147e-07	4.78461e-11	0	1.86914e-10
5.04	2.44171e-07	4.35798e-11	3.93622e-11	9.85659e-12
5.07	2.42034e-07	1.49011e-10	1.5742e-10	7.73e-11
5.1	2.42455e-07	6.88738e-11	8.15665e-11	1.36332e-10
5.13	2.45738e-07	3.09501e-11	1.32064e-10	0
5.16	2.44801e-07	1.06781e-10	1.11011e-10	1.32069e-10
5.19	2.46364e-07	4.35669e-11	2.92462e-10	2.33409e-10
5.22	2.4984e-07	2.37568e-10	1.95309e-10	2.54338e-10
5.25	2.6023e-07	2.20555e-10	3.0073e-10	2.58572e-10
5.28	2.5913e-07	1.53241e-10	1.7007e-10	9.83528e-11
5.31	2.56052e-07	2.16311e-10	0	1.49021e-10
5.34	2.56727e-07	1.11043e-10	1.0264e-10	1.4906e-10
5.37	2.55297e-07	2.6276e-10	0	8.9966e-11
5.4	2.57988e-07	1.32151e-10	4.7848e-11	8.15078e-11
5.43	2.62336e-07	1.06837e-10	6.04416e-11	0
5.46	2.60396e-07	1.53193e-10	0	4.7863e-11
5.49	2.64711e-07	1.32098e-10	8.57622e-11	5.62275e-11
5.52	2.64787e-07	1.95384e-10	1.95358e-10	1.74222e-10
5.55	2.63041e-07	1.15222e-10	2.83846e-10	2.2061e-10
5.58	2.67525e-07	2.20546e-10	2.92296e-10	1.23629e-10
5.61	2.71729e-07	2.79625e-10	1.57459e-10	2.2483e-10
5.64	2.73154e-07	2.37524e-10	2.54318e-10	0
5.67	2.65614e-07	1.82661e-10	1.19411e-10	1.95338e-10
5.7	2.56482e-07	1.78502e-10	1.53105e-10	5.20078e-11
5.73	2.68852e-07	1.23634e-10	1.15243e-10	0
5.76	2.75095e-07	1.48958e-10	9.41237e-11	3.0973e-11
5.79	2.79946e-07	1.496e-12	7.31695e-11	1.47886e-12
5.82	2.7459e-07	5.64279e-12	1.36334e-10	0
5.85	2.78686e-07	9.41564e-11	8.99574e-11	8.57282e-11
5.88	2.84763e-07	1.02645e-10	1.65852e-10	2.75404e-10
5.91	2.78996e-07	1.8265e-10	1.61708e-10	1.19415e-10
5.94	2.62022e-07	1.69989e-10	0	2.67025e-10
5.97	2.57789e-07	2.20567e-10	2.62843e-10	1.99607e-10
6	2.5241e-07	1.99526e-10	1.27932e-10	2.03776e-10
6.03	2.5269e-07	3.17614e-10	1.61635e-10	1.65815e-10
6.06	2.40751e-07	1.44718e-10	1.57355e-10	9.85659e-12
6.09	2.46977e-07	1.36255e-10	1.82694e-10	0
6.12	2.66746e-07	9.90177e-12	3.0493e-10	1.61664e-10
6.15	2.71938e-07	1.27872e-10	1.02658e-10	1.83076e-11
6.18	2.61485e-07	2.24895e-11	1.19523e-10	1.78458e-10
6.21	2.65107e-07	0	6.88678e-11	1.40474e-11
6.24	2.56784e-07	1.70145e-10	8.1577e-11	2.88211e-10
6.27	2.69481e-07	8.99724e-11	1.23624e-10	2.62797e-10
6.3	2.79304e-07	1.86886e-10	1.06917e-10	1.44721e-10
6.33	2.86791e-07	9.83904e-11	2.12151e-10	2.83895e-10
6.36	2.79174e-07	2.29187e-10	1.74271e-10	0
6.39	2.74279e-07	1.70029e-10	2.88218e-10	1.78463e-10
6.42	2.73969e-07	1.27937e-10	1.99521e-10	9.83771e-11
6.45	2.66401e-07	1.36394e-10	1.53229e-10	0
6.48	2.61924e-07	6.8908e-11	1.19417e-10	4.78517e-11
6.51	2.51678e-07	5.62795e-11	6.88295e-11	1.53218e-10
6.54	2.51034e-07	0	2.41688e-10	1.78474e-10
6.57	2.54885e-07	0	2.67187e-11	1.321e-10
6.6	2.56578e-07	3.0929e-11	8.15162e-11	2.62764e-10
6.63	2.56238e-07	2.67722e-11	1.23719e-10	2.37524e-10
6.66	2.41839e-07	1.57399e-10	1.74284e-10	2.46034e-10
6.69	2.50981e-07	1.74303e-10	3.13359e-10	1.27848e-10
6.72	2.54179e-07	1.40499e-10	1.99532e-10	1.78529e-10
6.75	2.66175e-07	1.61653e-10	2.16386e-10	9.84412e-11
6.78	2.69137e-07	1.5311e-10	1.70021e-10	1.57444e-10
6.81	2.63405e-07	2.50185e-10	2.71155e-10	4.78274e-11
6.84	2.6059e-07	1.44716e-10	1.9103e-10	1.3631e-10
6.87	2.58832e-07	1.44786e-10	2.24842e-10	1.06819e-10
6.9	2.58661e-07	1.44877e-10	8.15812e-11	2.50094e-10
6.93	2.52845e-07	1.4896e-10	1.83009e-11	1.23636e-10
6.96	2.57341e-07	1.19443e-10	1.11063e-10	1.86836e-10
6.99	2.70621e-07	9.88726e-12	1.15241e-10	2.29159e-10
7.02	2.88821e-07	2.33244e-10	3.93585e-11	1.19465e-10
7.05	2.8551e-07	1.40096e-12	1.99489e-10	1.82697e-10
7.08	2.87378e-07	1.61553e-10	1.27852e-10	0
7.11	2.86104e-07	1.95321e-10	2.88085e-10	7.72628e-11
7.14	2.84004e-07	1.61558e-10	1.15285e-10	2.25149e-11
7.17	2.83722e-07	2.92283e-10	5.63123e-11	2.25149e-11
7.2	2.86977e-07	1.15273e-10	1.3211e-10	1.74216e-10
7.23	2.90611e-07	9.42328e-11	8.1491e-11	6.46656e-11
7.26	2.89466e-07	4.77919e-11	1.53174e-10	2.58631e-10
7.29	2.95785e-07	5.66816e-12	1.61656e-10	2.45919e-10
7.32	2.92103e-07	2.50191e-10	1.1946e-10	2.12154e-10
7.35	2.9495e-07	0	2.66961e-10	2.07984e-10
7.38	2.99103e-07	2.62863e-10	2.62721e-10	1.41344e-11
7.41	3.00427e-07	1.36275e-10	1.06776e-10	8.99165e-11
7.44	3.01316e-07	1.70026e-10	1.95258e-10	5.19983e-11
7.47	2.98379e-07	2.92286e-10	2.67791e-11	0
7.5	3.01074e-07	1.74227e-10	2.33256e-10	3.52036e-11
7.53	3.05705e-07	1.61611e-10	7.30634e-11	1.02609e-10
7.56	2.99616e-07	1.57404e-10	0	1.06858e-10
7.59	2.91296e-07	2.37502e-10	1.27852e-10	2.88068e-10
7.62	2.8735e-07	5.20628e-11	2.20616e-10	2.24784e-10
7.65	2.91948e-07	1.06819e-10	2.83812e-10	2.24797e-10
7.68	2.9482e-07	1.15273e-10	1.78408e-10	1.65772e-10
7.71	2.98642e-07	1.02652e-10	4.36203e-11	2.07946e-10
7.74	3.01141e-07	2.41821e-10	1.91143e-10	1.27898e-10
7.77	2.98771e-07	2.03781e-10	3.09273e-11	1.78573e-10
7.8	3.03691e-07	1.86858e-10	5.62795e-11	1.06808e-10
7.83	2.96808e-07	2.8385e-10	1.82725e-11	8.99638e-11
7.86	3.03437e-07	0	3.93749e-11	2.79796e-10
7.89	2.99804e-07	1.02585e-10	1.11068e-10	1.99604e-10
7.92	2.99587e-07	1.61603e-10	1.45703e-12	1.74249e-10
7.95	2.99182e-07	9.41869e-11	2.54481e-10	2.12157e-10
7.98	3.01124e-07	1.86861e-10	3.08887e-11	1.53239e-10
8.01	2.99403e-07	1.616e-10	2.37433e-10	2.29137e-10
8.04	2.93945e-07	1.69986e-10	3.34561e-10	1.78573e-10
8.07	2.97479e-07	2.03752e-10	8.99079e-11	1.06803e-10
8.1	2.95453e-07	2.07961e-10	3.93966e-11	1.19547e-10
8.13	2.96832e-07	1.40467e-10	0	1.10981e-10
8.16	2.94114e-07	7.30777e-11	2.03802e-10	1.23717e-10
8.19	2.93109e-07	2.24867e-10	5.6241e-11	2.12244e-10
8.22	2.97682e-07	1.06783e-10	5.20818e-11	1.15259e-10
8.25	2.98267e-07	9.4152e-11	2.33237e-10	1.40737e-11
8.28	2.9807e-07	2.75434e-10	4.77975e-11	1.32093e-10
8.31	3.02498e-07	2.41691e-10	1.4471e-10	0
8.34	3.01006e-07	2.75438e-10	1.48935e-10	1.36292e-10
8.37	3.05001e-07	1.70021e-10	3.34417e-10	1.91112e-10
8.4	2.96228e-07	1.321e-10	2.50169e-10	2.07943e-10
8.43	3.03689e-07	1.27881e-10	1.82677e-10	1.23719e-10
8.46	3.065e-07	0	1.27845e-10	2.03805e-10
8.49	2.9532e-07	9.84987e-11	2.66979e-11	1.40527e-10
8.52	3.06317e-07	2.37587e-10	1.82664e-10	1.23669e-10
8.55	3.04087e-07	4.77788e-11	2.6786e-11	1.11045e-10
8.58	3.07622e-07	2.45915e-10	1.53195e-10	5.64279e-12
8.61	3.0239e-07	2.16383e-10	1.44741e-10	6.46954e-11
8.64	2.93704e-07	1.995e-10	1.61619e-10	2.08073e-10
8.67	3.05149e-07	3.17592e-10	1.53172e-10	1.06853e-10
8.7	2.97242e-07	7.30431e-11	2.50156e-10	2.1213e-10
8.73	3.01601e-07	3.93513e-11	1.91154e-10	1.9112e-10
8.76	3.02137e-07	1.53198e-10	1.57355e-10	1.74211e-10
8.79	3.07868e-07	5.20078e-11	1.78551e-10	2.58549e-10
8.82	2.97059e-07	2.67015e-10	1.44736e-10	1.78444e-10
8.85	2.90397e-07	9.41891e-11	1.44774e-10	2.37471e-10
8.88	2.9214e-07	1.82619e-10	1.65791e-10	2.12214e-10
8.91	3.00261e-07	2.16407e-10	6.89583e-11	1.10999e-10
8.94	3.0932e-07	2.54318e-10	2.66945e-11	1.44822e-10
8.97	3.06703e-07	1.86872e-10	1.99546e-10	1.237e-10
9	3.05162e-07	3.09484e-11	6.051e-11	7.3092e-11
9.03	3.07445e-07	1.91078e-10	2.50249e-10	3.93513e-11
9.06	2.99375e-07	1.82689e-10	8.57664e-11	4.78087e-11
9.09	3.04861e-07	1.40482e-10	1.61677e-10	8.1512e-11
9.12	3.0654e-07	8.1579e-11	2.46002e-10	1.11054e-10
9.15	3.10548e-07	1.74271e-10	2.20619e-10	1.32108e-10
9.18	3.07069e-07	9.8386e-11	1.65748e-10	3.42877e-10
9.21	3.07434e-07	9.41804e-11	1.19479e-10	2.79697e-10
9.24	3.0205e-07	1.61666e-10	5.19907e-11	2.07967e-10
9.27	3.02439e-07	2.25065e-11	3.51554e-11	2.62757e-10
9.3	3.09266e-07	1.15287e-10	1.65823e-10	9.83396e-11
9.33	3.0857e-07	2.24794e-10	1.19457e-10	1.78469e-10
9.36	3.08855e-07	2.37477e-10	2.67843e-11	0
9.39	3.07028e-07	2.46034e-10	7.3041e-11	2.25608e-11
9.42	3.06629e-07	4.78143e-11	1.06783e-10	9.41455e-11
9.45	3.02741e-07	1.95355e-10	1.48889e-10	0
9.48	2.99352e-07	5.62179e-11	1.32059e-10	3.09273e-11
9.51	3.10964e-07	3.09378e-11	1.8692e-10	2.08034e-10
9.54	3.04805e-07	1.78411e-10	1.99492e-10	1.78529e-10
9.57	3.17234e-07	7.30349e-11	2.75421e-10	3.09923e-11
9.6	3.25977e-07	1.95386e-10	1.40482e-10	1.10967e-10
9.63	3.27034e-07	9.83882e-11	6.47212e-11	1.27869e-10
9.66	3.2504e-07	1.32066e-10	2.03808e-10	1.27968e-10
9.69	3.30286e-07	1.86889e-10	7.73744e-11	1.40492e-10
9.72	3.28294e-07	0	1.2791e-10	1.15297e-10
9.75	3.22794e-07	1.44844e-10	3.51287e-11	2.16422e-10
9.78	3.21544e-07	2.25642e-11	1.11022e-10	3.51518e-11
9.81	3.24198e-07	1.53257e-10	2.54315e-10	3.94275e-11
9.84	3.28204e-07	1.91211e-10	1.74249e-10	0
9.87	3.19702e-07	1.49011e-10	2.58566e-10	6.88758e-11
9.9	3.23798e-07	2.62933e-10	2.0792e-10	1.27864e-10
9.93	3.27543e-07	1.86968e-10	2.33287e-10	4.78349e-11
9.96	3.26696e-07	1.70048e-10	2.37546e-10	1.57318e-10
9.99	3.30862e-07	1.02565e-10	6.05433e-11	2.12241e-10
10.02	3.3447e-07	1.19476e-10	1.11008e-10	1.36322e-10
10.05	3.53498e-07	4.77788e-11	5.62059e-12	2.92261e-10
10.08	3.53631e-07	1.57347e-10	0	9.84081e-11
10.11	3.55695e-07	1.95306e-10	8.14952e-11	2.7967e-10
10.14	3.54286e-07	9.41084e-11	1.15259e-10	8.57622e-11
10.17	3.53389e-07	1.11013e-10	9.4128e-11	1.0264e-10
10.2	3.53888e-07	2.29042e-10	1.15292e-10	3.93731e-11
10.23	3.61865e-07	2.50236e-10	1.86934e-10	4.78929e-11
10.26	3.63945e-07	4.78143e-11	1.0264e-10	1.19519e-10
10.29	3.68599e-07	2.16425e-10	1.36366e-10	1.91169e-10
10.32	3.69349e-07	8.57176e-11	3.13363e-10	1.74243e-10
10.35	3.60026e-07	1.23672e-10	0	2.29048e-10
10.38	3.66019e-07	1.23672e-10	4.77919e-11	2.92304e-10
10.41	3.7055e-07	8.9981e-11	6.04592e-11	1.32166e-10
10.44	3.7e-07	2.24901e-10	9.8397e-11	1.91154e-10
10.47	3.70352e-07	1.61527e-10	1.61677e-10	8.57792e-11
10.5	3.73041e-07	1.82633e-10	1.44721e-10	0
10.53	3.78276e-07	1.86886e-10	3.13381e-10	6.89442e-11
10.56	3.84816e-07	2.6736e-11	1.61545e-10	1.19457e-10
10.59	3.85152e-07	1.50689e-12	1.61661e-10	1.23769e-10
10.62	3.82751e-07	2.33297e-10	1.40502e-10	4.35191e-11
10.65	3.85918e-07	1.19425e-10	6.47112e-11	9.41302e-11
10.68	3.83991e-07	1.61551e-10	0	3.09206e-10
10.71	3.83675e-07	2.29085e-10	2.67117e-11	2.54348e-10
10.74	3.85759e-07	9.41346e-11	0	2.20585e-10
10.77	3.83818e-07	1.95295e-10	2.67068e-10	2.75404e-10
10.8	3.86521e-07	2.24861e-11	2.29063e-10	1.91092e-10
10.83	3.83799e-07	1.322e-10	4.35191e-11	8.57006e-11
10.86	3.84437e-07	9.0009e-11	2.71196e-10	6.05237e-11
10.89	3.85723e-07	1.53223e-10	1.27804e-10	0
10.92	3.92286e-07	2.03796e-10	8.14554e-11	1.53296e-10
10.95	3.89285e-07	1.869e-10	9.90824e-12	8.99574e-11
10.98	3.9258e-07	1.70059e-10	0	7.72793e-11
11.01	3.91708e-07	2.29029e-10	1.06817e-10	3.51679e-11
11.04	3.90551e-07	1.10958e-10	1.44738e-10	1.616e-10
11.07	3.92939e-07	2.12145e-10	1.57339e-10	1.91239e-10
11.1	3.86893e-07	1.32081e-10	1.40487e-10	2.24833e-10
11.13	3.94588e-07	7.30655e-11	1.86889e-10	1.19526e-10
11.16	3.97265e-07	7.31144e-11	2.92465e-10	2.12184e-10
11.19	3.96787e-07	1.02663e-10	7.72793e-11	1.74213e-10
11.22	3.92314e-07	2.67018e-10	5.19926e-11	1.40559e-10
11.25	3.96187e-07	9.84301e-11	5.6322e-11	2.33265e-10
11.28	3.91834e-07	2.45893e-10	0	6.88718e-11
11.31	3.67992e-07	2.29079e-10	1.06774e-10	1.0681e-10
11.34	3.88354e-07	4.35724e-11	1.36292e-10	5.20287e-11
11.37	3.85458e-07	2.79635e-10	1.53144e-10	1.82825e-11
11.4	3.77587e-07	2.29063e-10	2.50052e-10	1.78526e-10
11.43	3.78172e-07	0	1.70102e-10	8.99294e-11
11.46	3.81209e-07	1.06828e-10	2.50249e-10	1.70029e-10
11.49	3.54489e-07	6.46954e-11	4.35761e-11	1.95292e-10
11.52	3.61841e-07	5.19395e-11	8.56921e-11	1.19434e-10
11.55	3.565e-07	1.7007e-10	6.46458e-11	2.54498e-10
11.58	3.69298e-07	2.12303e-10	2.12217e-10	6.88879e-11
11.61	3.74126e-07	8.56624e-11	1.32096e-10	1.11084e-10
11.64	3.99373e-07	1.82797e-10	1.06876e-10	4.78162e-11
11.67	4.17358e-07	1.44728e-10	2.12315e-10	1.06855e-10
11.7	4.05614e-07	1.19467e-10	2.29103e-10	5.64279e-12
11.73	4.03509e-07	4.36313e-11	1.7848e-10	8.9953e-11
11.76	4.06442e-07	0	2.5849e-10	1.78471e-10
11.79	4.29364e-07	7.30634e-11	6.46894e-11	8.99961e-11
11.82	4.26247e-07	1.78438e-10	0	1.53241e-10
11.85	4.34737e-07	2.41828e-10	2.24882e-10	2.41679e-10
11.88	4.256e-07	3.00694e-10	8.15141e-11	5.62738e-11
11.91	4.2713e-07	8.98799e-11	2.1641e-10	5.63327e-12
11.94	4.34936e-07	1.44847e-10	1.61582e-10	5.62738e-11
11.97	4.41574e-07	1.61579e-10	3.17611e-10	0
12	4.37851e-07	3.94365e-11	1.57449e-10	2.92261e-10
12.03	4.37635e-07	7.73041e-11	2.03738e-10	2.07928e-10
12.06	4.41625e-07	8.15414e-11	2.03746e-10	1.91118e-10
12.09	4.15094e-07	9.84081e-11	9.86949e-12	2.50149e-10
12.12	4.15433e-07	3.13381e-10	6.46319e-11	1.23684e-10
12.15	4.11318e-07	1.19406e-10	1.23653e-10	1.19441e-10
12.18	4.1027e-07	1.44673e-10	0	5.2023e-11
12.21	4.11177e-07	8.1447e-11	2.2902e-10	2.67895e-11
12.24	4.29402e-07	1.36337e-10	2.29137e-10	1.53156e-10
12.27	4.00233e-07	1.5737e-10	2.75407e-10	5.19869e-11
12.3	4.4198e-07	2.29079e-10	1.48942e-10	1.36268e-10
12.33	4.52458e-07	2.41663e-10	6.04358e-11	1.95384e-10
12.36	4.5364e-07	6.47271e-11	1.5747e-10	3.10046e-11
12.39	4.68401e-07	1.91092e-10	8.57282e-11	1.61585e-10
12.42	4.58889e-07	1.83427e-11	8.9938e-11	0
12.45	4.56038e-07	0	1.32052e-10	4.77844e-11
12.48	4.6351e-07	1.70016e-10	2.75417e-10	4.35798e-11
12.51	4.55266e-07	1.44738e-10	2.45986e-10	6.88879e-11
12.54	4.65431e-07	2.75495e-10	1.53198e-10	2.2483e-10
12.57	4.52208e-07	2.33225e-10	8.99122e-11	0
12.6	4.62817e-07	1.48925e-10	2.71196e-10	2.58566e-10
12.63	4.50592e-07	3.26003e-10	7.30981e-11	1.27848e-10
12.66	4.75226e-07	1.48983e-10	7.30879e-11	2.96494e-10
12.69	4.68391e-07	1.53174e-10	1.8268e-10	1.40487e-10
12.72	4.64636e-07	1.48983e-10	5.62391e-11	1.48932e-10
12.75	4.57279e-07	1.36357e-10	6.45804e-11	1.0683e-10
12.78	4.63286e-07	1.61616e-10	2.75421e-10	1.95312e-10
12.81	4.737e-07	4.782e-11	1.91075e-10	1.10969e-10
12.84	4.5975e-07	2.03741e-10	2.16477e-10	9.86303e-12
12.87	4.64221e-07	4.77826e-11	1.78488e-10	6.04964e-11
12.9	4.55998e-07	2.0792e-10	7.3039e-11	2.24979e-11
12.93	4.77286e-07	1.95389e-10	1.70064e-10	3.09361e-11
12.96	4.80666e-07	4.35338e-11	1.36315e-10	0
12.99	4.83897e-07	8.99079e-11	1.99529e-10	1.23662e-10
13.02	4.67902e-07	1.11061e-10	6.89402e-11	1.78532e-10
13.05	4.75311e-07	1.70121e-10	2.12163e-10	2.07949e-10
13.08	4.71532e-07	1.19453e-10	9.41913e-11	2.16507e-10
13.11	4.6838e-07	1.53262e-10	8.56984e-11	1.44789e-10
13.14	4.607e-07	1.15262e-10	2.03767e-10	7.31022e-11
13.17	4.75295e-07	5.62353e-11	1.06851e-10	1.82761e-10
13.2	4.83845e-07	1.70024e-10	3.94129e-11	1.70078e-10
13.23	4.81012e-07	2.16368e-10	1.39162e-12	8.15246e-11
13.26	4.77096e-07	8.5794e-11	7.30777e-11	1.61727e-10
13.29	4.81672e-07	1.15257e-10	1.82661e-10	1.53203e-10
13.32	4.53579e-07	1.15246e-10	1.57337e-10	1.23696e-10
13.35	4.91143e-07	2.5012e-10	8.57346e-11	4.77676e-11
13.38	4.77444e-07	6.46537e-11	1.65754e-10	1.2784e-10
13.41	4.8555e-07	4.78032e-11	3.515e-11	2.83874e-10
13.44	4.88981e-07	2.92296e-10	1.32122e-10	1.78493e-10
13.47	4.88794e-07	1.36307e-10	1.61648e-10	8.99337e-11
13.5	4.99836e-07	3.85091e-10	5.66022e-12	5.20363e-11
13.53	5.05895e-07	1.70032e-10	5.61775e-11	3.09238e-11
13.56	4.89833e-07	2.46027e-10	6.04006e-11	1.57384e-10
13.59	5.16521e-07	3.30229e-10	1.53221e-10	1.74328e-10
13.62	5.1782e-07	1.0258e-10	1.32078e-10	1.7007e-10
13.65	5.25306e-07	9.41302e-11	1.36396e-10	1.02562e-10
13.68	5.19403e-07	6.88537e-11	1.91149e-10	2.83912e-10
13.71	4.79507e-07	1.36305e-10	1.86945e-10	2.291e-10
13.74	4.97845e-07	1.19474e-10	1.02605e-10	1.70112e-10
13.77	5.05569e-07	7.72772e-11	3.93622e-11	2.20598e-10
13.8	5.08462e-07	1.91157e-10	8.99466e-11	4.78312e-11
13.83	5.20492e-07	7.73e-11	2.58704e-10	5.62757e-11
13.86	5.11192e-07	1.15278e-10	4.77508e-11	7.73744e-11
13.89	5.21753e-07	2.07987e-10	2.03741e-10	1.61719e-10
13.92	5.40605e-07	1.82457e-11	1.61551e-10	1.23767e-10
13.95	5.38172e-07	2.6278e-10	1.10988e-10	0
13.98	5.38678e-07	2.16332e-10	1.8268e-10	2.67042e-10
14.01	5.40998e-07	2.7122e-10	3.93622e-11	1.78425e-10
14.04	5.29255e-07	1.53146e-10	1.27963e-10	1.6159e-10
14.07	5.17593e-07	3.21826e-10	1.32103e-10	1.40484e-10
14.1	5.36965e-07	1.49044e-10	1.53169e-10	1.61624e-10
14.13	5.27012e-07	1.32091e-10	2.33278e-10	2.58582e-10
14.16	5.39959e-07	1.49009e-10	1.44738e-10	4.36185e-11
14.19	5.31813e-07	1.65879e-10	1.19417e-10	2.33244e-10
14.22	5.43007e-07	1.1942e-10	2.79683e-10	0
14.25	5.42718e-07	1.742e-10	1.82641e-11	0
14.28	5.42035e-07	1.40529e-10	3.93495e-11	3.51607e-11
14.31	5.55659e-07	2.96529e-10	9.41804e-11	9.85659e-12
14.34	5.46763e-07	8.15099e-11	8.57452e-11	2.20622e-10
14.37	5.46316e-07	1.9961e-10	2.20683e-10	1.70067e-10
14.4	5.51384e-07	1.36339e-10	1.23665e-10	2.96515e-10
14.43	5.50858e-07	7.3092e-11	2.03849e-10	1.91075e-10
14.46	5.60201e-07	1.32057e-10	2.96617e-10	1.49011e-10
14.49	5.14045e-07	1.15227e-10	1.44809e-10	1.95363e-10
14.52	5.38789e-07	1.40459e-10	9.84301e-11	9.84058e-11
14.55	5.65112e-07	1.23646e-10	5.63805e-12	2.2067e-10
14.58	5.24733e-07	1.95321e-10	1.44827e-10	0
14.61	5.51808e-07	2.71277e-10	3.51483e-11	0
14.64	5.48927e-07	1.15241e-10	1.06874e-10	1.02551e-10
14.67	5.20757e-07	2.12148e-10	5.6189e-11	1.61603e-10
14.7	5.39586e-07	9.84832e-11	1.5319e-10	2.71267e-10
14.73	5.38451e-07	8.15246e-11	2.03822e-10	3.21837e-10
14.76	5.29702e-07	1.40629e-10	8.99229e-11	1.61582e-10
14.79	5.45672e-07	6.04866e-11	1.44804e-10	1.91129e-10
14.82	5.4778e-07	1.95312e-10	2.75523e-10	1.44789e-10
14.85	5.13848e-07	1.65841e-10	1.36369e-10	2.7125e-10
14.88	5.16501e-07	1.23641e-10	3.51411e-11	0
14.91	5.1065e-07	2.16513e-10	8.58089e-11	0
14.94	5.32528e-07	5.61717e-11	1.65841e-10	8.57239e-11
14.97	5.66558e-07	2.79642e-10	2.50165e-10	6.04377e-11
15	5.56978e-07	1.40786e-11	2.0802e-10	2.7123e-10
15.03	5.68471e-07	8.99401e-11	2.8387e-10	1.78496e-10
15.06	5.59005e-07	9.84368e-11	1.6577e-10	1.57449e-10
15.09	5.54194e-07	7.72897e-11	1.74301e-10	1.53231e-10
15.12	5.7768e-07	1.11024e-10	1.23712e-10	1.82628e-10
15.15	5.83517e-07	3.52e-11	1.28023e-10	2.45915e-10
15.18	5.85883e-07	1.74252e-10	4.77994e-11	1.15232e-10
15.21	6.02919e-07	1.44799e-10	1.15225e-10	1.32083e-10
15.24	5.91991e-07	2.03779e-10	9.41564e-11	2.24962e-11
15.27	5.97492e-07	2.3748e-10	3.00726e-10	1.02591e-10
15.3	6.06606e-07	9.41673e-11	2.12181e-10	6.04299e-11
15.33	6.05412e-07	1.82691e-10	1.44736e-10	9.00155e-11
15.36	5.82012e-07	1.3211e-10	8.56666e-11	3.176e-10
15.39	6.02953e-07	2.67618e-11	1.27879e-10	1.91171e-10
15.42	5.84924e-07	1.3632e-10	1.74295e-10	2.12291e-10
15.45	5.96523e-07	6.88678e-11	8.15497e-11	1.19406e-10
15.48	6.06151e-07	2.20746e-10	1.48973e-10	4.35724e-11
15.51	6.05406e-07	0	9.83948e-11	1.40599e-10
15.54	5.95153e-07	6.88979e-11	3.09449e-11	5.20097e-11
15.57	6.11072e-07	1.99581e-10	6.89422e-11	6.05042e-11
15.6	6.22638e-07	1.61661e-10	5.62911e-11	7.31818e-11
15.63	6.26323e-07	2.79642e-10	1.36253e-10	7.74158e-11
15.66	6.13968e-07	2.75461e-10	1.65879e-10	1.27881e-10
15.69	6.25088e-07	1.48953e-10	2.24821e-10	0
15.72	6.22859e-07	4.78817e-11	2.20579e-10	1.40604e-10
15.75	6.28931e-07	2.37505e-10	6.04866e-11	9.42437e-11
15.78	6.25775e-07	1.99593e-10	2.50133e-10	1.78436e-10
15.81	6.25749e-07	7.73083e-11	3.09501e-11	2.12196e-10
15.84	6.13336e-07	1.742e-10	1.23698e-10	1.82805e-10
15.87	6.02168e-07	2.24993e-10	8.57325e-11	3.17596e-10
15.9	6.33737e-07	1.91052e-10	8.99595e-11	8.57282e-11
15.93	6.02592e-07	8.98863e-11	3.0921e-10	1.15236e-10
15.96	6.03892e-07	1.44791e-10	1.57399e-10	8.99574e-11
15.99	6.0043e-07	6.46438e-11	3.0073e-10	8.99767e-11
16.02	6.18223e-07	8.57409e-11	1.44804e-10	3.93567e-11
16.05	6.18716e-07	0	1.78513e-10	6.88979e-11
16.08	6.34557e-07	9.83285e-11	2.54348e-10	1.19436e-10
16.11	6.33536e-07	1.19446e-10	3.09659e-11	0
16.14	6.28392e-07	1.48953e-10	2.25642e-11	1.36379e-10
16.17	6.40744e-07	2.24833e-10	6.04182e-11	1.95326e-10
16.2	6.27941e-07	1.19436e-10	1.0683e-10	2.54328e-10
16.23	6.37464e-07	1.53126e-10	2.24836e-10	1.65791e-10
16.26	6.44299e-07	9.85498e-12	1.11031e-10	1.57391e-10
16.29	6.32181e-07	1.40589e-10	2.54309e-10	8.99724e-11
16.32	6.09069e-07	1.40499e-10	1.44819e-10	1.279e-10
16.35	6.19959e-07	1.40502e-10	2.16392e-10	1.65815e-10
16.38	6.3009e-07	2.4588e-10	2.58529e-10	2.67428e-11
16.41	6.3438e-07	2.45899e-10	2.1219e-10	1.36399e-10
16.44	6.37718e-07	2.41742e-10	1.86878e-10	1.06828e-10
16.47	6.4132e-07	9.83374e-11	1.27932e-10	1.23698e-10
16.5	6.47265e-07	1.61643e-10	1.06815e-10	1.36381e-10
16.53	6.38835e-07	9.41586e-11	4.36332e-11	1.70021e-10
16.56	6.27738e-07	8.57643e-11	1.83009e-11	2.33225e-10
16.59	6.33292e-07	1.40786e-11	2.12181e-10	2.248e-10
16.62	6.30435e-07	1.83309e-11	8.99832e-11	8.57091e-11
16.65	6.29913e-07	1.32081e-10	1.99477e-10	1.91174e-10
16.68	6.25155e-07	2.62734e-10	1.36275e-10	5.65231e-12
16.71	6.27751e-07	1.7e-10	1.53154e-10	1.27985e-10
16.74	6.26086e-07	2.37543e-10	2.29066e-10	0
16.77	6.30132e-07	2.66772e-11	8.99165e-11	1.48965e-10
16.8	6.38416e-07	2.25642e-11	7.72669e-11	1.32132e-10
16.83	6.35312e-07	1.11013e-10	1.36327e-10	1.45703e-12
16.86	6.47416e-07	1.70102e-10	1.70048e-10	2.29042e-10
16.89	6.55955e-07	9.83683e-11	9.83992e-11	0
16.92	6.64888e-07	1.86872e-10	1.4095e-11	1.95286e-10
16.95	6.38283e-07	1.40519e-10	1.91075e-10	2.50143e-10
16.98	6.39663e-07	2.41698e-10	2.50146e-10	2.50107e-10
17.01	6.48297e-07	1.95315e-10	3.34508e-10	1.95332e-10
17.04	6.45315e-07	1.91101e-10	1.27951e-10	2.45934e-10
17.07	6.57437e-07	1.48975e-10	1.99518e-10	1.32061e-10
17.1	6.5966e-07	1.06896e-10	3.00808e-10	0
17.13	6.76291e-07	1.44771e-10	1.19462e-10	6.04475e-11
17.16	6.75281e-07	2.54468e-10	9.83396e-11	1.53211e-10
17.19	6.60008e-07	1.91186e-10	6.46577e-11	9.41848e-11
17.22	6.66005e-07	1.57316e-10	8.57261e-11	1.99515e-10
17.25	6.6986e-07	2.33387e-10	8.99358e-11	2.29073e-10
17.28	6.75738e-07	1.74238e-10	9.42808e-11	1.44728e-10
17.31	6.69775e-07	1.02578e-10	1.10985e-10	1.65825e-10
17.34	6.79531e-07	8.99487e-11	1.02638e-10	3.93404e-11
17.37	6.76882e-07	1.02647e-10	2.83843e-10	1.40614e-10
17.4	6.83997e-07	9.8512e-11	1.02509e-10	0
17.43	6.89359e-07	1.57404e-10	2.96508e-10	1.8692e-10
17.46	6.89556e-07	1.27872e-10	1.49029e-10	6.46715e-11
17.49	7.04296e-07	8.57091e-11	2.2498e-10	1.06892e-10
17.52	6.98391e-07	2.54322e-10	1.0262e-10	2.0794e-10
17.55	6.94626e-07	1.57365e-10	9.41869e-11	8.99983e-11
17.58	6.70464e-07	1.06858e-10	8.57176e-11	1.74235e-10
17.61	6.94952e-07	2.16356e-10	6.46696e-11	1.78433e-10
17.64	6.86393e-07	9.83771e-11	1.36339e-10	1.57488e-10
17.67	7.08094e-07	7.73083e-11	9.83329e-11	3.04977e-10
17.7	6.98112e-07	0	1.74298e-10	1.11105e-10
17.73	7.09596e-07	1.41279e-11	1.36273e-10	1.15294e-10
17.76	6.75338e-07	2.50204e-10	1.78507e-10	1.40596e-10
17.79	6.75756e-07	1.48973e-10	2.54387e-10	1.23672e-10
17.82	6.65291e-07	1.74246e-10	2.2911e-10	1.65887e-10
17.85	6.65698e-07	1.40522e-10	9.41259e-11	7.72628e-11
17.88	6.64522e-07	2.03714e-10	9.42262e-11	7.3039e-11
17.91	6.46413e-07	1.19394e-10	7.30696e-11	1.99622e-10
17.94	6.76118e-07	8.57771e-11	0	8.57091e-11
17.97	6.802e-07	1.41525e-11	7.30981e-11	4.782e-11
18	6.95814e-07	1.36344e-10	1.32132e-10	1.40639e-10
18.03	6.91108e-07	6.0424e-11	1.91137e-10	0
18.06	6.88351e-07	1.86976e-10	1.23722e-10	2.08034e-10
18.09	6.87131e-07	3.13396e-10	1.57347e-10	1.19439e-10
18.12	6.82451e-07	1.36366e-10	1.57386e-10	1.69997e-10
18.15	7.04464e-07	1.9118e-10	2.12238e-10	2.16407e-10
18.18	6.80825e-07	0	1.53226e-10	1.48978e-10
18.21	6.95138e-07	3.51715e-11	1.9112e-10	1.36302e-10
18.24	6.85824e-07	3.51393e-11	1.7001e-10	0
18.27	6.93423e-07	6.46735e-11	1.02596e-10	1.23677e-10
18.3	6.93494e-07	1.06824e-10	4.77901e-11	1.19493e-10
18.33	6.87249e-07	1.57376e-10	1.19493e-10	5.64437e-12
18.36	6.79667e-07	3.0913e-10	7.31287e-11	1.78521e-10
18.39	6.8383e-07	1.57404e-10	0	1.57368e-10
18.42	6.84848e-07	1.78477e-10	5.20799e-11	2.3759e-10
18.45	6.64761e-07	2.66995e-10	1.70075e-10	1.27833e-10
18.48	6.56281e-07	1.82694e-10	1.27913e-10	8.5743e-11
18.51	6.6699e-07	1.78515e-10	2.16474e-10	1.40967e-11
18.54	6.79186e-07	0	2.67112e-10	1.53234e-10
18.57	6.79545e-07	1.61727e-10	1.15283e-10	5.65231e-12
18.6	6.61657e-07	1.827e-10	7.31246e-11	5.20192e-11
18.63	6.81631e-07	9.41695e-11	1.11027e-10	3.51661e-11
18.66	6.79352e-07	3.0987e-11	0	1.0686e-10
18.69	6.70184e-07	1.82705e-10	9.83749e-11	1.19432e-10
18.72	6.6479e-07	1.86911e-10	1.44768e-10	2.54335e-10
18.75	6.70411e-07	7.72483e-11	4.35264e-11	2.67118e-10
18.78	6.71272e-07	2.54439e-10	1.91109e-10	2.29036e-10
18.81	6.72216e-07	3.42865e-10	3.21796e-10	1.19448e-10
18.84	6.7985e-07	3.94166e-11	1.40536e-10	0
18.87	6.72056e-07	1.7436e-10	2.54358e-10	4.77826e-11
18.9	6.49506e-07	8.99574e-11	1.27816e-10	1.2799e-10
18.93	6.56164e-07	1.61619e-10	1.82786e-10	0
18.96	6.94464e-07	5.62622e-11	1.02618e-10	1.27864e-10
18.99	6.97236e-07	1.3213e-10	0	1.95306e-10
19.02	6.94572e-07	1.44766e-10	9.00134e-11	1.44693e-10
19.05	7.25968e-07	2.12279e-10	1.41114e-11	3.38689e-10
19.08	7.2107e-07	2.45934e-10	4.77919e-11	7.72669e-11
19.11	7.0069e-07	1.61648e-10	9.41172e-11	2.4177e-10
19.14	6.90761e-07	1.02663e-10	1.83376e-11	7.31022e-11
19.17	6.90737e-07	1.06769e-10	1.44774e-10	1.78455e-10
19.2	6.80826e-07	1.57524e-10	1.74246e-10	1.65897e-10
19.23	6.94585e-07	1.19455e-10	2.67012e-10	3.93694e-11
19.26	6.98567e-07	0	1.32066e-10	1.4141e-11
19.29	6.88151e-07	4.35909e-11	5.19945e-11	1.40564e-10
19.32	6.86495e-07	1.32137e-10	9.4152e-11	2.12145e-10
19.35	7.02622e-07	0	4.77919e-11	1.9118e-10
19.38	7.08875e-07	1.27929e-10	1.48998e-10	1.44705e-10
19.41	7.14349e-07	2.3335e-10	1.40802e-11	1.32059e-10
19.44	7.12315e-07	1.78554e-10	1.06812e-10	1.65847e-10
19.47	7.26321e-07	1.40514e-10	1.06876e-10	8.1491e-11
19.5	7.24895e-07	1.27903e-10	6.88517e-11	0
19.53	7.2456e-07	3.93731e-11	2.37489e-10	1.48996e-10
19.56	7.41902e-07	1.23679e-10	1.27917e-10	1.06815e-10
19.59	7.46887e-07	1.82686e-10	1.32103e-10	4.36e-11
19.62	7.37893e-07	1.57342e-10	2.46014e-10	7.31308e-11
19.65	7.38505e-07	2.33244e-10	1.61666e-10	1.49034e-10
19.68	7.22018e-07	2.16434e-10	2.37533e-10	1.82647e-10
19.71	7.05612e-07	1.11066e-10	1.06858e-10	7.72752e-11
19.74	7.36781e-07	1.7429e-10	1.95467e-10	2.16365e-10
19.77	7.40747e-07	1.02585e-10	2.25778e-11	1.91067e-10
19.8	7.52789e-07	1.91135e-10	1.19483e-10	1.8356e-11
19.83	7.48609e-07	2.67135e-11	1.83193e-11	8.99337e-11
19.86	7.49427e-07	1.40472e-10	0	1.06944e-10
19.89	7.27881e-07	3.13359e-10	2.29066e-10	1.36329e-10
19.92	7.12185e-07	2.62797e-10	1.57391e-10	2.12187e-10
19.95	7.06375e-07	7.724e-11	1.27838e-10	9.86788e-12
19.98	6.83688e-07	1.27886e-10	2.41742e-10	1.19401e-10
20.01	7.25645e-07	0	0	1.78477e-10
20.04	7.56224e-07	1.82808e-11	1.86962e-10	1.99544e-10
20.07	7.49207e-07	1.40901e-11	4.35632e-11	0
20.1	7.53635e-07	1.44683e-10	1.27838e-10	2.16401e-10
20.13	7.12943e-07	1.19429e-10	0	1.48935e-10
20.16	7.39997e-07	1.27838e-10	3.09712e-11	1.78499e-10
20.19	7.45719e-07	1.65775e-10	0	1.95306e-10
20.22	7.6419e-07	1.74249e-10	3.09396e-11	1.78471e-10
20.25	7.69454e-07	2.92289e-10	1.91095e-10	3.00744e-10
20.28	7.704e-07	9.41498e-11	1.65801e-10	1.99541e-10
20.31	7.59191e-07	1.11056e-10	2.45871e-10	1.65812e-10
20.34	7.57774e-07	0	1.02643e-10	1.53319e-10
20.37	7.73356e-07	1.11056e-10	6.88054e-11	1.19509e-10
20.4	7.32407e-07	1.15213e-10	2.4165e-10	6.04846e-11
20.43	7.39628e-07	2.16398e-10	1.36339e-10	9.85012e-12
20.46	7.41729e-07	1.40594e-10	9.41869e-11	1.8692e-10
20.49	7.4329e-07	1.40571e-10	0	1.15238e-10
20.52	7.48317e-07	2.24864e-10	6.04436e-11	1.32154e-10
20.55	7.50492e-07	1.27833e-10	8.57048e-11	7.31532e-11
20.58	7.52723e-07	2.29106e-10	6.0424e-11	1.48993e-10
20.61	7.41985e-07	1.86884e-10	3.00701e-10	1.65863e-10
20.64	7.43435e-07	1.23684e-10	1.95338e-10	7.3094e-11
20.67	7.41722e-07	1.61661e-10	8.57197e-11	2.33265e-10
20.7	7.46355e-07	8.5811e-11	1.32042e-10	7.73558e-11
20.73	7.45801e-07	1.11045e-10	6.88497e-11	1.32059e-10
20.76	7.59792e-07	1.48919e-10	2.33337e-10	1.57417e-10
20.79	7.43025e-07	1.44768e-10	1.91146e-10	5.20135e-11
20.82	7.43669e-07	2.33415e-10	1.36389e-10	1.19479e-10
20.85	7.28309e-07	2.45858e-10	0	1.237e-10
20.88	7.31828e-07	1.48919e-10	0	1.49004e-10
20.91	7.36224e-07	2.75455e-10	1.99546e-10	1.0258e-10
20.94	7.31206e-07	0	0	2.67102e-10
20.97	7.28409e-07	0	1.11056e-10	3.13473e-10
21	7.41518e-07	8.15267e-11	4.77826e-11	9.88079e-12
21.03	7.45968e-07	1.02683e-10	2.12258e-10	2.29088e-10
21.06	7.20118e-07	1.1522e-10	1.49004e-10	1.06864e-10
21.09	7.24412e-07	0	1.15246e-10	1.11121e-10
21.12	7.20637e-07	2.07964e-10	2.12151e-10	1.15213e-10
21.15	7.40925e-07	1.06753e-10	3.09571e-11	9.83904e-11
21.18	7.4024e-07	2.92261e-10	1.70053e-10	2.71324e-10
21.21	7.55938e-07	2.37461e-10	1.78573e-10	2.24846e-10
21.24	7.58273e-07	1.78438e-10	2.25166e-11	1.99506e-10
21.27	7.40084e-07	2.41672e-10	4.7734e-11	2.20579e-10
21.3	7.48808e-07	0	1.36288e-10	0
21.33	7.51728e-07	8.1512e-11	2.33374e-10	1.74246e-10
21.36	7.21076e-07	6.04416e-11	1.57332e-10	8.57473e-11
21.39	7.32979e-07	7.31328e-11	3.17611e-10	1.99529e-10
21.42	7.38441e-07	2.12163e-10	1.40591e-10	5.20647e-11
21.45	7.16532e-07	5.66022e-12	2.16419e-10	0
21.48	7.41335e-07	2.62744e-10	2.20631e-10	0
21.51	7.2861e-07	1.95352e-10	1.15311e-10	8.15288e-11
21.54	7.36035e-07	2.16437e-10	0	9.83573e-11
21.57	7.28901e-07	1.57428e-10	1.15278e-10	2.4172e-10
21.6	7.30157e-07	1.65865e-10	8.99186e-11	2.75421e-10
21.63	7.30944e-07	1.70078e-10	2.45906e-10	2.4166e-10
21.66	7.34018e-07	1.57524e-10	2.12246e-10	2.291e-10
21.69	7.55203e-07	1.15241e-10	2.75577e-10	2.08108e-10
21.72	7.56737e-07	1.48993e-10	9.84014e-11	9.41935e-11
21.75	7.52387e-07	7.30879e-11	1.95464e-10	7.31022e-11
21.78	7.48586e-07	3.42889e-10	1.99604e-10	0
21.81	7.56801e-07	2.37615e-10	7.30655e-11	7.31573e-11
21.84	7.33666e-07	1.53244e-10	2.20652e-10	0
21.87	7.19687e-07	2.41736e-10	7.30838e-11	1.27867e-10
21.9	7.37992e-07	1.53177e-10	1.95332e-10	2.37461e-10
21.93	7.57121e-07	6.88135e-11	5.69514e-12	1.48899e-10
21.96	7.52033e-07	9.84633e-11	9.88887e-12	7.30675e-11
21.99	7.62059e-07	1.36359e-10	1.32139e-10	1.48937e-10
22.02	7.67882e-07	0	9.41782e-11	6.04866e-11
22.05	7.69848e-07	1.5743e-10	2.03735e-10	7.30655e-11
22.08	7.59928e-07	1.99555e-10	1.57355e-10	8.57919e-11
22.11	7.74028e-07	1.11008e-10	2.83839e-10	6.04455e-11
22.14	7.82449e-07	2.29122e-10	3.30421e-10	1.91101e-10
22.17	7.7037e-07	1.19441e-10	8.14932e-11	1.27876e-10
22.2	7.84568e-07	2.07917e-10	1.15197e-10	1.82669e-10
22.23	7.67223e-07	2.37458e-10	1.5743e-10	2.75472e-10
22.26	7.59667e-07	0	9.83683e-11	1.15185e-10
22.29	7.55726e-07	1.57334e-10	7.31246e-11	1.6577e-10
22.32	7.53523e-07	1.32093e-10	1.19474e-10	8.58026e-11
22.35	7.4603e-07	1.06753e-10	8.14952e-11	2.33293e-10
22.38	7.62415e-07	0	2.67256e-11	8.58323e-11
22.41	7.6996e-07	1.48958e-10	1.99535e-10	1.57386e-10
22.44	7.75401e-07	1.19479e-10	6.46517e-11	2.67912e-11
22.47	7.96105e-07	0	2.4172e-10	5.65389e-12
22.5	7.91083e-07	1.86833e-10	2.45903e-10	1.86926e-10
22.53	7.8882e-07	1.57357e-10	1.40497e-10	1.06817e-10
22.56	7.9524e-07	2.1648e-10	2.7539e-10	2.45906e-10
22.59	7.96102e-07	9.82267e-12	1.06762e-10	8.57452e-11
22.62	8.00695e-07	9.83351e-11	1.95312e-10	1.86864e-10
22.65	8.06585e-07	2.50143e-10	0	1.99575e-10
22.68	7.9435e-07	1.40522e-10	1.49024e-10	4.35872e-11
22.71	7.92274e-07	3.09148e-10	6.46656e-11	7.3092e-11
22.74	8.13363e-07	0	1.82875e-11	6.04905e-11
22.77	7.95435e-07	6.05061e-11	1.99616e-10	9.41782e-11
22.8	7.96961e-07	9.87271e-12	3.51465e-11	1.36332e-10
22.83	7.96745e-07	6.04553e-11	2.2911e-10	6.88798e-11
22.86	7.98174e-07	1.44728e-10	1.61643e-10	2.33318e-10
22.89	8.00087e-07	2.71209e-10	2.79604e-10	1.36364e-10
22.92	7.75407e-07	1.78485e-10	2.50101e-10	1.78507e-10
22.95	7.97591e-07	1.57321e-10	7.31471e-11	1.86962e-10
22.98	8.11119e-07	5.6243e-11	1.61666e-10	1.61695e-10
23.01	8.06275e-07	2.0797e-10	1.11036e-10	1.99526e-10
23.04	7.99676e-07	1.02625e-10	2.37489e-10	1.44766e-10
23.07	8.18428e-07	9.41607e-11	3.93567e-11	9.83771e-11
23.1	7.91934e-07	2.6278e-10	8.57516e-11	4.36e-11
23.13	8.21755e-07	1.65807e-10	2.7123e-10	0
23.16	7.9836e-07	2.88075e-10	8.14847e-11	1.99561e-10
23.19	8.07944e-07	1.78513e-10	1.74194e-10	1.86886e-10
23.22	8.25144e-07	2.50107e-10	1.19403e-10	1.61645e-10
23.25	8.09027e-07	2.58631e-10	1.61716e-10	4.77583e-11
23.28	8.03463e-07	0	1.65876e-10	6.88336e-11
23.31	8.12982e-07	7.31348e-11	0	1.5743e-10
23.34	8.04411e-07	1.02616e-10	8.99724e-11	1.83092e-11
23.37	8.05082e-07	1.23698e-10	1.0683e-10	3.93676e-11
23.4	8.07128e-07	6.04221e-11	7.31634e-11	0
23.43	8.15505e-07	0	2.71169e-10	3.93876e-11
23.46	8.03459e-07	2.83967e-10	1.78449e-10	1.36297e-10
23.49	8.01019e-07	8.5707e-11	2.29057e-10	9.86303e-12
23.52	8.29083e-07	6.46537e-11	2.29045e-10	2.6274e-10
23.55	8.2852e-07	2.88106e-10	2.12205e-10	8.57409e-11
23.58	8.27644e-07	1.27915e-10	2.20601e-10	1.78414e-10
23.61	8.34308e-07	2.03741e-10	1.15252e-10	1.78458e-10
23.64	8.32055e-07	5.20343e-11	7.30859e-11	1.15336e-10
23.67	8.15114e-07	1.48942e-10	0	2.03746e-10
23.7	8.37004e-07	3.51518e-11	6.88838e-11	9.90663e-12
23.73	8.13226e-07	0	2.03816e-10	1.02623e-10
23.76	7.70372e-07	2.0799e-10	1.41049e-11	7.31022e-11
23.79	7.83983e-07	6.46874e-11	4.35724e-11	0
23.82	7.96231e-07	1.40464e-10	1.23684e-10	1.11109e-10
23.85	7.76879e-07	1.36261e-10	2.62807e-10	0
23.88	8.08822e-07	6.46616e-11	1.61587e-10	2.67428e-11
23.91	7.66721e-07	1.27954e-10	1.8265e-10	6.04299e-11
23.94	7.80186e-07	3.93767e-11	1.57345e-10	1.91112e-10
23.97	7.794e-07	1.65841e-10	1.61661e-10	3.13363e-10
24	7.91891e-07	2.12178e-10	1.53169e-10	2.20631e-10
24.03	7.97425e-07	8.1512e-11	1.40579e-10	1.99584e-10
24.06	7.96707e-07	2.96497e-10	1.23677e-10	1.4471e-10
24.09	7.99958e-07	9.42175e-11	1.83594e-11	1.53133e-10
24.12	7.99455e-07	1.78419e-10	7.73207e-11	1.82708e-10
24.15	7.97007e-07	5.61584e-12	1.06799e-10	9.41193e-11
24.18	8.08709e-07	0	1.02587e-10	9.926e-12
24.21	8.10994e-07	1.78499e-10	0	9.81948e-12
24.24	8.19728e-07	5.62198e-11	1.74328e-10	1.15273e-10
24.27	8.33715e-07	0	1.40546e-10	5.70941e-12
24.3	8.11983e-07	7.30737e-11	1.53128e-10	2.88113e-10
24.33	8.2498e-07	1.8273e-10	2.03723e-10	6.8904e-11
24.36	8.30909e-07	1.5312e-10	1.15192e-10	1.36327e-10
24.39	8.25592e-07	1.53177e-10	1.74298e-10	1.57352e-10
24.42	8.3261e-07	1.19408e-10	2.33241e-10	1.06794e-10
24.45	8.11008e-07	8.99165e-11	1.15266e-10	2.33281e-10
24.48	8.17586e-07	2.08031e-10	1.82694e-10	0
24.51	8.36331e-07	1.9118e-10	3.515e-11	1.61645e-10
24.54	8.26903e-07	2.03857e-10	0	4.78087e-11
24.57	8.42665e-07	8.99875e-11	6.46795e-11	9.00392e-11
24.6	8.26639e-07	1.53154e-10	5.20097e-11	0
24.63	8.52476e-07	1.70037e-10	1.78436e-10	0
24.66	8.53272e-07	1.2785e-10	2.50127e-10	1.57355e-10
24.69	8.74629e-07	6.47092e-11	2.16371e-10	1.70153e-10
24.72	8.81212e-07	6.89543e-11	2.75523e-10	2.03709e-10
24.75	8.87215e-07	5.20287e-11	1.19415e-10	1.40541e-10
24.78	8.71793e-07	8.99423e-11	1.19373e-10	1.65812e-10
24.81	8.69921e-07	0	8.99208e-11	1.70107e-10
24.84	8.54317e-07	3.51354e-10	2.03741e-10	6.88818e-11
24.87	8.52639e-07	1.86884e-10	8.15329e-11	1.74235e-10
24.9	8.74548e-07	2.0804e-10	1.95372e-10	4.35798e-11
24.93	8.87639e-07	1.19413e-10	1.23686e-10	6.04533e-11
24.96	8.70799e-07	8.1535e-11	1.27886e-10	7.3094e-11
24.99	8.76493e-07	1.1946e-10	3.94347e-11	0
25.02	8.76699e-07	1.74284e-10	1.02627e-10	1.48508e-12
25.05	8.71722e-07	0	2.41774e-10	6.04436e-11
25.08	8.73589e-07	2.75431e-10	6.88698e-11	1.0686e-10
25.11	8.83946e-07	2.16383e-10	2.79618e-10	4.35522e-11
25.14	8.81639e-07	2.24864e-10	1.95335e-10	1.15181e-10
25.17	8.43584e-07	2.54393e-10	1.49001e-10	2.08099e-10
25.2	8.5816e-07	2.54348e-10	2.45954e-10	2.08055e-10
25.23	8.62399e-07	1.82808e-10	1.61569e-10	3.00733e-10
25.26	8.88308e-07	5.20628e-11	2.29057e-10	2.1645e-10
25.29	8.84411e-07	2.67152e-11	1.91149e-10	1.44726e-10
25.32	8.86604e-07	1.23765e-10	2.66979e-11	4.77751e-11
25.35	8.92426e-07	7.73476e-11	1.82892e-11	2.67032e-10
25.38	8.88583e-07	1.82661e-10	1.61598e-10	0
25.41	8.67577e-07	2.8386e-10	1.91137e-10	0
25.44	8.64585e-07	2.03738e-10	1.32113e-10	0
25.47	8.93932e-07	9.41041e-11	1.42278e-12	1.53208e-10
25.5	8.82234e-07	2.67308e-11	3.93857e-11	2.58559e-10
25.53	8.58146e-07	1.15234e-10	1.0258e-10	4.35338e-11
25.56	8.3225e-07	0	1.41197e-11	1.65785e-10
25.59	8.44391e-07	9.83815e-11	2.33241e-10	3.04969e-10
25.62	8.44893e-07	2.0372e-10	2.6278e-10	4.78387e-11
25.65	8.67914e-07	1.57381e-10	1.70096e-10	1.74246e-10
25.68	8.45453e-07	2.92244e-10	1.61542e-10	9.83749e-11
25.71	8.05016e-07	2.08043e-10	1.23767e-10	1.70061e-10
25.74	8.53829e-07	2.03781e-10	1.48929e-10	0
25.77	8.65149e-07	1.74227e-10	1.44887e-10	1.57477e-10
25.8	8.64382e-07	0	0	1.11061e-10
25.83	8.43042e-07	3.09923e-11	1.57438e-10	0
25.86	8.48857e-07	1.53213e-10	4.77751e-11	1.15178e-10
25.89	8.60504e-07	5.6243e-11	1.78411e-10	5.62815e-11
25.92	8.67031e-07	2.54468e-10	2.79635e-10	1.36369e-10
25.95	8.41276e-07	2.16386e-10	1.99529e-10	2.54322e-10
25.98	8.47836e-07	2.12202e-10	2.24772e-10	1.32096e-10
26.01	8.40366e-07	2.16465e-10	1.39318e-12	1.57389e-10
26.04	8.33307e-07	9.41498e-11	8.56942e-11	6.46715e-11
26.07	8.37028e-07	8.57834e-11	1.4895e-10	2.2503e-11
26.1	8.59955e-07	9.41695e-11	2.62783e-10	1.15278e-10
26.13	8.41958e-07	5.64915e-12	8.57537e-11	4.35706e-11
26.16	8.40635e-07	7.72772e-11	7.73269e-11	1.02531e-10
26.19	8.54023e-07	2.67256e-11	7.73124e-11	8.56666e-11
26.22	8.52077e-07	1.99521e-10	1.36374e-10	1.82636e-10
26.25	8.52357e-07	2.88085e-10	1.828e-10	2.50117e-10
26.28	8.48491e-07	1.40178e-11	1.40507e-10	6.88778e-11
26.31	8.82643e-07	1.95295e-10	1.57311e-10	1.27908e-10
26.34	8.5925e-07	0	3.04944e-10	1.41344e-11
26.37	8.53809e-07	6.46378e-11	1.57436e-10	1.57454e-10
26.4	8.73875e-07	5.65073e-12	2.16456e-10	1.1953e-10
26.43	8.80213e-07	3.09677e-11	1.70075e-10	2.08002e-10
26.46	8.82169e-07	2.83877e-10	1.7848e-10	2.54331e-10
26.49	8.85725e-07	1.82828e-10	7.31042e-11	1.70067e-10
26.52	8.91986e-07	1.91038e-10	0	2.45883e-10
26.55	8.99197e-07	3.00737e-10	1.53236e-10	1.23603e-10
26.58	8.87885e-07	1.19396e-10	6.89301e-11	9.91793e-12
26.61	8.91852e-07	2.03729e-10	5.20571e-11	8.57303e-11
26.64	8.95361e-07	8.15162e-11	1.40594e-10	1.19472e-10
26.67	8.95329e-07	1.06806e-10	2.16425e-10	1.91137e-10
26.7	8.90991e-07	1.19434e-10	2.0377e-10	0
26.73	8.84793e-07	9.41804e-11	2.33396e-10	0
26.76	8.83046e-07	1.32037e-10	2.62754e-10	1.40512e-10
26.79	8.78943e-07	1.44695e-10	8.15329e-11	1.99509e-10
26.82	8.86439e-07	1.36258e-10	1.02578e-10	1.15201e-10
26.85	8.90529e-07	1.95389e-10	1.53241e-10	1.95412e-10
26.88	8.74639e-07	2.20674e-10	8.57919e-11	1.44761e-10
26.91	8.90697e-07	1.53187e-10	2.45938e-10	1.57397e-10
26.94	9.03446e-07	1.99633e-10	9.42546e-11	7.73103e-11
26.97	9.04656e-07	9.85498e-12	1.82636e-10	7.31593e-11
27	9.16034e-07	1.06769e-10	2.37477e-10	0
27.03	9.1844e-07	1.91098e-10	2.41742e-10	6.04807e-11
27.06	9.09978e-07	1.57347e-10	9.80335e-12	1.49039e-10
27.09	9.09634e-07	2.58704e-10	1.23703e-10	1.11029e-10
27.12	9.08901e-07	1.65812e-10	1.78469e-10	9.84257e-11
27.15	9.20254e-07	8.57218e-11	3.93513e-11	1.95309e-10
27.18	8.75388e-07	5.6241e-11	8.15267e-11	1.36317e-10
27.21	8.74617e-07	5.62102e-11	2.66945e-10	2.07964e-10
27.24	8.91372e-07	1.23679e-10	2.16392e-10	1.61595e-10
27.27	8.84103e-07	0	1.61685e-10	1.86931e-10
27.3	8.8014e-07	7.73331e-11	2.37502e-10	1.15273e-10
27.33	8.94439e-07	8.57091e-11	2.24861e-11	1.78447e-10
27.36	9.01488e-07	1.78436e-10	1.15308e-10	7.31389e-11
27.39	9.04798e-07	1.40556e-10	1.43523e-12	0
27.42	9.11044e-07	1.7843e-10	1.40507e-10	1.91126e-10
27.45	9.1739e-07	1.57438e-10	1.48998e-10	1.4896e-10
27.48	9.08764e-07	7.31573e-11	6.88899e-11	2.03793e-10
27.51	8.93843e-07	1.10988e-10	1.6174e-10	1.65895e-10
27.54	8.86206e-07	0	0	1.44764e-10
27.57	8.44657e-07	9.91471e-12	2.54331e-10	5.61678e-11
27.6	8.8554e-07	1.78455e-10	1.06817e-10	1.95355e-10
27.63	8.69599e-07	2.41786e-10	1.91154e-10	2.12172e-10
27.66	8.76596e-07	2.62764e-10	2.07943e-10	2.12208e-10
27.69	8.72674e-07	1.11066e-10	1.27874e-10	8.99229e-11
27.72	8.73971e-07	1.40512e-10	2.03764e-10	0
27.75	8.62713e-07	3.21833e-10	5.62083e-11	5.20059e-11
27.78	8.68881e-07	1.23674e-10	6.89261e-11	1.15252e-10
27.81	8.62947e-07	1.321e-10	1.65844e-10	2.24861e-11
27.84	8.64262e-07	1.48973e-10	5.19888e-11	5.60155e-12
27.87	8.68468e-07	0	9.42175e-11	1.19547e-10
27.9	8.65098e-07	1.19434e-10	4.7833e-11	1.65857e-10
27.93	8.52557e-07	1.99587e-10	3.17566e-10	1.48996e-10
27.96	8.81562e-07	2.50198e-10	1.91095e-10	6.88295e-11
27.99	8.82247e-07	1.78529e-10	2.5438e-10	1.8694e-10
28.02	8.94296e-07	7.73269e-11	2.03741e-10	1.9961e-10
28.05	8.66678e-07	2.03767e-10	1.8275e-10	2.33234e-10
28.08	8.48786e-07	2.03787e-10	3.09378e-11	6.46775e-11
28.11	8.55201e-07	1.19441e-10	0	1.70021e-10
28.14	8.63973e-07	0	6.04397e-11	7.73889e-11
28.17	8.73535e-07	6.04182e-11	2.12261e-10	0
28.2	8.78228e-07	1.23667e-10	1.06781e-10	1.82875e-11
28.23	9.07982e-07	8.99595e-11	2.8811e-10	9.92115e-12
28.26	8.93284e-07	1.3631e-10	2.88068e-10	0
28.29	8.80366e-07	8.57622e-11	1.32071e-10	9.8439e-11
28.32	8.40949e-07	2.7967e-10	1.99483e-10	1.78471e-10
28.35	8.62836e-07	1.23648e-10	9.42109e-11	1.61624e-10
28.38	8.5787e-07	2.24803e-10	2.37574e-10	1.82769e-10
28.41	8.76825e-07	2.20598e-10	1.19495e-10	1.99515e-10
28.44	8.70796e-07	1.10994e-10	5.20666e-11	1.53164e-10
28.47	8.97143e-07	1.95292e-10	2.46091e-10	1.02569e-10
28.5	9.05475e-07	1.74241e-10	1.40786e-11	9.83904e-11
28.53	8.90928e-07	9.42175e-11	8.99617e-11	1.40549e-10
28.56	8.82063e-07	0	0	1.83142e-11
28.59	8.83652e-07	0	1.74224e-10	7.73248e-11
28.62	8.80894e-07	1.19469e-10	2.20582e-10	1.02578e-10
28.65	8.76726e-07	1.40549e-10	1.23669e-10	0
28.68	8.86009e-07	2.58608e-10	1.61569e-10	1.6169e-10
28.71	8.72237e-07	2.96525e-10	1.82675e-10	1.49001e-10
28.74	8.76459e-07	1.86886e-10	2.33275e-10	1.65751e-10
28.77	8.66712e-07	1.40482e-10	1.40638e-11	3.93966e-11
28.8	8.74442e-07	1.40507e-10	1.1942e-10	1.91208e-10
28.83	8.69943e-07	2.29175e-10	1.40551e-10	2.2483e-10
28.86	9.01562e-07	8.57494e-11	5.619e-12	1.322e-10
28.89	8.91524e-07	1.99599e-10	3.93386e-11	6.46676e-11
28.92	8.93622e-07	6.46835e-11	1.40753e-11	1.82942e-11
28.95	9.23899e-07	9.41913e-11	2.45886e-10	5.62218e-11
28.98	9.17139e-07	2.45967e-10	5.62507e-11	1.70199e-10
29.01	9.31866e-07	9.83329e-11	2.20652e-10	1.7011e-10
29.04	9.3581e-07	2.03843e-10	1.659e-10	1.99535e-10
29.07	9.30775e-07	2.0379e-10	2.37467e-10	1.4898e-10
29.1	9.3785e-07	2.24803e-10	2.58539e-10	2.71223e-10
29.13	9.5253e-07	2.92275e-10	1.87021e-10	6.46616e-11
29.16	9.31874e-07	1.3644e-10	1.32061e-10	2.54318e-10
29.19	9.22684e-07	1.363e-10	1.40688e-11	2.62777e-10
29.22	9.17227e-07	4.36313e-11	9.41542e-11	1.48917e-10
29.25	9.00982e-07	5.6295e-11	2.25132e-11	2.16425e-10
29.28	9.04625e-07	1.70059e-10	0	7.31104e-11
29.31	9.17778e-07	3.51287e-11	1.40529e-10	5.62333e-11
29.34	9.52589e-07	3.17585e-10	1.49075e-10	9.86142e-12
29.37	9.64752e-07	1.40514e-10	2.29005e-10	6.04573e-11
29.4	9.53959e-07	2.24953e-10	1.91106e-10	8.99294e-11
29.43	9.49958e-07	1.40586e-10	2.37537e-10	1.53231e-10
29.46	9.58004e-07	1.15199e-10	2.83853e-10	2.75444e-10
29.49	9.45851e-07	1.6154e-10	1.15241e-10	2.37489e-10
29.52	9.49134e-07	8.57027e-11	2.03738e-10	1.15185e-10
29.55	9.5592e-07	1.11059e-10	1.83611e-11	2.62959e-10
29.58	9.58799e-07	4.78835e-11	0	1.02645e-10
29.61	9.31486e-07	0	1.19448e-10	1.11144e-10
29.64	9.12368e-07	1.32161e-10	3.09203e-11	0
29.67	9.16378e-07	1.36347e-10	2.92293e-10	0
29.7	9.60546e-07	1.5747e-10	1.61593e-10	1.44736e-10
29.73	9.60015e-07	5.19945e-11	2.41828e-10	7.31715e-11
29.76	9.58768e-07	1.95309e-10	2.12145e-10	1.19401e-10
29.79	9.80232e-07	1.15232e-10	6.88255e-11	2.75444e-10
29.82	9.71041e-07	1.61548e-10	0	1.38695e-12
29.85	9.65097e-07	3.09163e-10	4.7863e-11	1.74295e-10
29.88	9.6868e-07	1.65815e-10	0	1.40753e-11
29.91	9.46076e-07	2.45874e-10	1.44791e-10	5.619e-12
29.94	9.73366e-07	1.44746e-10	6.46339e-11	0
29.97	9.78886e-07	5.19755e-11	1.40464e-10	7.73165e-11
30	9.70445e-07	9.90824e-12	1.27836e-10	1.36399e-10
30.03	9.5764e-07	0	2.45874e-10	4.78013e-11
30.06	9.68849e-07	0	1.23662e-10	2.16374e-10
30.09	9.82258e-07	1.36312e-10	1.23662e-10	1.70088e-10
30.12	1.00087e-06	2.03741e-10	1.36288e-10	2.29119e-10
30.15	9.86623e-07	9.83219e-11	5.71101e-12	2.3335e-10
30.18	9.93502e-07	4.77358e-11	2.25149e-11	4.78143e-11
30.21	9.8647e-07	1.74276e-10	8.99875e-11	1.53154e-10
30.24	1.00001e-06	5.20268e-11	0	6.05218e-11
30.27	9.91885e-07	1.61614e-10	1.36384e-10	0
30.3	9.9106e-07	0	1.82669e-10	2.54501e-10
30.33	9.85863e-07	5.20818e-11	2.46024e-10	3.51911e-11
30.36	1.01652e-06	1.06876e-10	2.544e-10	1.86889e-10
30.39	9.72115e-07	7.73207e-11	9.41433e-11	1.82691e-10
30.42	9.86809e-07	7.73703e-11	1.40594e-10	2.37461e-10
30.45	9.97087e-07	2.67117e-11	1.6164e-10	1.82457e-11
30.48	9.72101e-07	1.61669e-10	4.78517e-11	1.7846e-10
30.51	9.58638e-07	1.3204e-10	1.74306e-10	2.66841e-11
30.54	9.47426e-07	1.78419e-10	1.53254e-10	3.09396e-11
30.57	9.80237e-07	2.58516e-10	1.91101e-10	4.36516e-11
30.6	9.59312e-07	1.23741e-10	9.83418e-11	0
30.63	9.82977e-07	1.15264e-10	2.58691e-10	0
30.66	9.91293e-07	0	2.66634e-11	1.8697e-10
30.69	9.83318e-07	1.42278e-12	3.0915e-11	3.5159e-11
30.72	9.57348e-07	8.14764e-11	1.23662e-10	1.86956e-10
30.75	1.00453e-06	8.14701e-11	1.40584e-10	2.33237e-10
30.78	9.58891e-07	1.74194e-10	3.09308e-11	1.74279e-10
30.81	9.32743e-07	1.74165e-10	1.86926e-10	2.37514e-10
30.84	9.86334e-07	1.69978e-10	4.36755e-11	6.88818e-11
30.87	9.76403e-07	2.54322e-10	2.0372e-10	6.04103e-11
30.9	9.98923e-07	7.73124e-11	2.37514e-10	4.36e-11
30.93	9.80516e-07	1.40531e-10	3.04966e-10	0
30.96	9.75717e-07	9.4224e-11	2.67145e-10	8.99251e-11
30.99	9.93807e-07	1.02591e-10	1.86926e-10	1.27999e-10
31.02	9.88454e-07	2.24965e-10	1.11006e-10	1.53138e-10
31.05	1.01377e-06	1.40551e-10	8.57601e-11	1.15201e-10
31.08	1.00519e-06	1.53136e-10	1.42587e-12	1.82744e-10
31.11	9.9879e-07	4.78162e-11	1.99526e-10	2.12148e-10
31.14	9.80578e-07	1.23684e-10	6.88437e-11	9.90341e-12
31.17	9.88241e-07	6.88798e-11	2.45995e-10	2.20622e-10
31.2	1.00315e-06	7.7393e-11	2.20689e-10	0
31.23	9.96047e-07	2.25285e-11	1.91103e-10	7.73021e-11
31.26	1.00393e-06	1.23657e-10	2.37533e-10	3.09484e-11
31.29	9.97914e-07	1.27932e-10	1.27869e-10	5.68878e-12
31.32	9.78885e-07	2.54436e-10	1.91163e-10	2.46047e-10
31.35	9.36146e-07	2.24818e-10	2.24979e-11	1.53159e-10
31.38	9.89877e-07	1.70021e-10	7.31552e-11	2.20634e-10
31.41	9.83294e-07	5.19926e-11	9.41651e-11	2.37552e-10
31.44	9.74848e-07	9.83528e-11	9.00521e-11	9.00004e-11
31.47	9.66931e-07	0	1.61561e-10	3.93549e-11
31.5	9.44851e-07	2.29051e-10	2.37467e-10	0
31.53	9.63586e-07	1.8336e-11	1.78521e-10	1.40983e-11
31.56	9.82599e-07	3.0933e-10	9.83153e-11	6.462e-11
31.59	9.86714e-07	1.9105e-10	2.67008e-10	3.94365e-11
31.62	9.77251e-07	0	1.36364e-10	1.95346e-10
31.65	9.62323e-07	2.37455e-10	1.86911e-10	2.7128e-10
31.68	9.8768e-07	2.07981e-10	0	1.61703e-10
31.71	9.83504e-07	1.91078e-10	1.02654e-10	2.45947e-10
31.74	9.94885e-07	9.90016e-12	1.06803e-10	4.782e-11
31.77	9.79915e-07	7.309e-11	1.86867e-10	4.78143e-11
31.8	9.729e-07	1.91135e-10	2.33346e-10	9.84014e-11
31.83	9.57537e-07	1.02596e-10	6.47072e-11	1.19465e-10
31.86	1.0144e-06	2.41739e-10	1.32147e-10	2.58575e-10
31.89	9.95898e-07	2.2481e-11	1.74254e-10	1.8268e-10
31.92	9.9507e-07	2.37461e-10	2.37474e-10	2.12246e-10
31.95	9.86196e-07	3.42889e-10	0	2.16525e-10
31.98	9.80152e-07	7.73537e-11	1.61722e-10	1.23753e-10
32.01	1.01037e-06	1.36379e-10	1.23708e-10	2.16398e-10
32.04	9.88493e-07	9.926e-12	8.15162e-11	7.73145e-11
32.07	1.01101e-06	1.27879e-10	2.03703e-10	1.82892e-11
32.1	1.0119e-06	5.62738e-11	6.47291e-11	1.82658e-10
32.13	9.97927e-07	1.02591e-10	1.99506e-10	9.0009e-11
32.16	9.95895e-07	2.07943e-10	1.23605e-10	2.03813e-10
32.19	9.98945e-07	1.82775e-10	9.83727e-11	2.29085e-10
32.22	9.66761e-07	2.66975e-10	1.99489e-10	8.56942e-11
32.25	9.98202e-07	3.17563e-10	1.44733e-10	1.78587e-10
32.28	9.84042e-07	1.65812e-10	1.19411e-10	1.48973e-10
32.31	9.89021e-07	1.61664e-10	1.32127e-10	6.88798e-11
32.34	9.87216e-07	0	2.75485e-10	5.63011e-12
32.37	9.9625e-07	1.74249e-10	5.62449e-11	5.20287e-11
32.4	1.0021e-06	8.57218e-11	0	9.83771e-11
32.43	1.00276e-06	0	1.53172e-10	9.83794e-11
32.46	1.00791e-06	1.19406e-10	0	2.37612e-10
32.49	1.01323e-06	1.49009e-10	1.99526e-10	8.15308e-11
32.52	9.95562e-07	3.34444e-10	1.27939e-10	2.79625e-10
32.55	1.0063e-06	1.95295e-10	2.45871e-10	1.99521e-10
32.58	1.00629e-06	0	2.71169e-10	6.8908e-11
32.61	1.00603e-06	1.65809e-10	1.23612e-10	2.75492e-10
32.64	1.00639e-06	1.5741e-10	2.54305e-10	7.73331e-11
32.67	1.04264e-06	1.57352e-10	1.02643e-10	1.11031e-10
32.7	1.05686e-06	0	0	6.04436e-11
32.73	1.02571e-06	1.27932e-10	7.736e-11	8.58281e-11
32.76	1.06183e-06	1.70021e-10	9.00413e-11	5.62064e-11
32.79	1.04738e-06	1.32117e-10	2.20737e-10	1.82761e-10
32.82	1.03501e-06	2.45976e-10	1.11013e-10	2.45886e-10
32.85	1.0358e-06	2.03799e-10	2.50191e-10	1.48909e-10
32.88	1.04954e-06	1.15283e-10	2.45934e-10	1.06756e-10
32.91	1.02819e-06	1.9118e-10	1.23617e-10	2.03758e-10
32.94	1.03222e-06	4.78069e-11	3.26052e-10	3.94003e-11
32.97	1.08972e-06	1.6997e-10	1.32105e-10	1.82691e-10
33	1.06505e-06	2.16528e-10	1.82675e-10	8.16357e-11
33.03	1.02575e-06	8.56963e-11	1.32139e-10	1.23669e-10
33.06	1.08286e-06	1.44766e-10	4.77994e-11	1.61593e-10
33.09	1.03126e-06	0	7.30675e-11	1.32115e-10
33.12	1.03017e-06	1.57412e-10	4.77826e-11	1.99599e-10
33.15	1.06145e-06	1.11043e-10	2.37499e-10	1.32008e-10
33.18	1.02096e-06	1.19479e-10	2.24806e-10	1.91098e-10
33.21	1.00183e-06	1.61738e-10	2.07946e-10	1.99538e-10
33.24	1.03891e-06	3.76595e-10	2.33256e-10	5.2004e-11
33.27	1.04757e-06	1.57428e-10	1.06842e-10	2.16416e-10
33.3	1.02544e-06	8.15057e-11	8.57261e-11	1.83711e-11
33.33	1.01564e-06	1.4895e-10	1.27874e-10	1.19568e-10
33.36	1.01651e-06	0	5.64437e-12	8.57813e-11
33.39	1.02987e-06	1.47417e-12	1.99521e-10	0
33.42	1.01407e-06	9.4115e-11	4.35927e-11	2.37467e-10
33.45	1.0376e-06	4.35835e-11	2.71226e-10	2.1638e-10
33.48	9.83499e-07	1.99633e-10	2.45954e-10	3.17585e-10
33.51	1.0173e-06	8.99165e-11	1.40499e-10	2.12208e-10
33.54	9.98049e-07	1.86959e-10	2.6275e-10	2.67204e-11
33.57	1.02771e-06	2.4604e-10	6.46597e-11	1.11006e-10
33.6	1.00303e-06	1.23667e-10	1.65794e-10	2.6736e-11
33.63	1.03261e-06	9.84456e-11	5.20173e-11	1.0681e-10
33.66	1.02406e-06	1.19488e-10	1.65873e-10	1.42433e-12
33.69	1.0163e-06	0	1.15227e-10	7.73248e-11
33.72	9.87219e-07	1.57399e-10	3.09097e-11	1.19516e-10
33.75	9.88622e-07	6.47152e-11	1.82653e-10	1.27932e-10
33.78	9.9554e-07	2.41748e-10	2.20592e-10	6.88336e-11
33.81	1.0161e-06	1.27864e-10	1.65777e-10	0
33.84	1.01157e-06	9.41564e-11	1.82628e-10	9.41019e-11
33.87	1.00593e-06	2.33396e-10	7.31593e-11	1.95378e-10
33.9	1.00998e-06	1.61738e-10	1.82686e-10	1.5743e-10
33.93	1.0188e-06	2.79642e-10	1.23696e-10	2.20667e-10
33.96	1.01501e-06	6.46378e-11	1.46949e-12	2.67048e-11
33.99	1.02933e-06	2.46011e-10	1.99503e-10	1.4897e-10
34.02	1.01876e-06	8.1535e-11	2.96515e-10	1.61608e-10
34.05	9.96262e-07	8.15036e-11	1.8273e-10	1.36472e-10
34.08	9.92419e-07	1.40917e-11	2.20649e-10	1.91067e-10
34.11	9.96337e-07	4.35761e-11	1.36364e-10	2.37502e-10
34.14	1.00826e-06	2.50249e-10	1.2365e-10	2.16383e-10
34.17	9.83397e-07	1.70037e-10	1.36361e-10	2.54338e-10
34.2	9.95468e-07	1.23612e-10	3.93712e-11	1.0258e-10
34.23	9.85593e-07	2.03714e-10	1.02609e-10	1.65775e-10
34.26	9.96767e-07	1.86833e-10	7.31144e-11	0
34.29	1.00322e-06	1.61577e-10	1.36324e-10	0
34.32	9.97205e-07	3.09062e-11	2.25421e-11	1.11077e-10
34.35	1.02258e-06	1.53123e-10	2.24855e-10	7.72958e-11
34.38	1.01433e-06	9.41651e-11	3.93767e-11	1.82875e-11
34.41	1.01291e-06	8.9938e-11	1.06747e-10	1.83059e-11
34.44	1.00796e-06	2.6729e-11	2.03755e-10	1.5742e-10
34.47	1.02511e-06	1.57428e-10	2.1638e-10	0
34.5	1.02873e-06	8.57154e-11	1.36295e-10	2.24947e-10
34.53	1.02372e-06	0	5.62314e-11	2.79673e-10
34.56	1.02548e-06	1.99659e-10	0	1.48932e-10
34.59	1.02936e-06	2.1213e-10	2.25693e-11	1.86965e-10
34.62	1.03858e-06	1.195e-10	1.36342e-10	4.36037e-11
34.65	1.05799e-06	2.16404e-10	8.99595e-11	1.86934e-10
34.68	1.07663e-06	8.99509e-11	0	6.05081e-11
34.71	1.07171e-06	1.53262e-10	2.12229e-10	0
34.74	1.04044e-06	1.15248e-10	1.65857e-10	7.74034e-11
34.77	1.05006e-06	8.9966e-11	2.50078e-10	1.50378e-12
34.8	1.06201e-06	1.4894e-10	2.33256e-10	1.40835e-11
34.83	1.07965e-06	7.73e-11	9.84478e-11	1.15234e-10
34.86	1.08582e-06	1.86886e-10	1.95306e-10	2.24809e-10
34.89	1.06526e-06	2.16471e-10	8.99574e-11	2.3325e-10
34.92	1.08056e-06	1.9116e-10	1.74219e-10	1.86942e-10
34.95	1.07655e-06	1.15211e-10	1.53216e-10	1.95329e-10
34.98	1.09517e-06	2.16395e-10	2.79817e-10	7.30716e-11
35.01	1.04667e-06	6.88497e-11	1.32125e-10	1.36312e-10
35.04	1.06078e-06	6.46715e-11	1.02598e-10	8.99595e-11
35.07	1.07491e-06	8.15267e-11	5.20059e-11	0
35.1	1.05096e-06	2.12169e-10	1.19479e-10	8.15225e-11
35.13	1.05013e-06	1.53229e-10	1.48991e-10	0
35.16	1.06671e-06	2.54452e-10	2.66962e-11	2.03793e-10
35.19	1.06238e-06	1.44827e-10	2.03679e-10	1.11082e-10
35.22	1.03685e-06	2.24876e-10	2.33259e-10	2.08099e-10
35.25	1.04695e-06	1.44708e-10	1.57363e-10	6.89221e-11
35.28	1.05012e-06	0	6.88497e-11	8.57048e-11
35.31	1.04894e-06	3.09835e-11	1.91137e-10	2.20613e-10
35.34	1.0463e-06	6.47311e-11	4.35669e-11	1.39007e-12
35.37	1.03918e-06	6.04299e-11	1.42278e-12	2.54377e-10
35.4	1.03453e-06	2.07967e-10	0	1.19457e-10
35.43	1.01352e-06	9.83484e-11	0	9.84169e-11
35.46	1.02794e-06	1.53113e-10	1.11102e-10	1.41653e-12
35.49	1.04069e-06	1.48917e-10	2.07937e-10	5.62179e-11
35.52	1.04531e-06	1.70016e-10	2.75417e-10	6.46517e-11
35.55	1.05782e-06	3.04912e-10	2.07949e-10	1.1107e-10
35.58	1.04696e-06	2.2907e-10	2.24818e-10	1.44738e-10
35.61	1.06016e-06	1.1519e-10	7.74054e-11	1.02627e-10
35.64	1.02165e-06	6.88678e-11	1.06808e-10	1.86923e-10
35.67	1.04956e-06	9.83617e-11	0	1.32086e-10
35.7	1.02959e-06	1.23679e-10	1.23686e-10	5.6164e-11
35.73	1.04804e-06	1.32122e-10	1.70099e-10	2.92296e-10
35.76	1.06234e-06	1.869e-10	1.86867e-10	6.46557e-11
35.79	1.05473e-06	0	2.58549e-10	1.40539e-10
35.82	1.01186e-06	1.95298e-10	1.78408e-10	7.31756e-11
35.85	1.03171e-06	1.41186e-12	9.83661e-11	2.50182e-10
35.88	1.02833e-06	2.4166e-10	1.40516e-10	0
35.91	1.03398e-06	1.70061e-10	0	9.84014e-11
35.94	1.04099e-06	2.41666e-10	1.02602e-10	3.93549e-11
35.97	1.02176e-06	1.74216e-10	1.74292e-10	3.09642e-11
36	1.04697e-06	1.19443e-10	8.15308e-11	1.95312e-10
36.03	1.0097e-06	1.53141e-10	2.92462e-10	1.70061e-10
36.06	1.02608e-06	1.4141e-11	1.19516e-10	2.8811e-10
36.09	1.02573e-06	1.40556e-10	1.91154e-10	2.16443e-10
36.12	1.03433e-06	8.57133e-11	3.09126e-10	2.41672e-10
36.15	1.05445e-06	4.78256e-11	2.45899e-10	2.37433e-10
36.18	1.04468e-06	1.95283e-10	1.53149e-10	1.4897e-10
36.21	1.03194e-06	1.48932e-10	1.36295e-10	1.40459e-10
36.24	1.03456e-06	2.29039e-10	1.23734e-10	8.57261e-11
36.27	1.02537e-06	3.17592e-10	6.46854e-11	0
36.3	1.04206e-06	2.45941e-10	1.83343e-11	0
36.33	1.02432e-06	1.06833e-10	1.57399e-10	1.40934e-11
36.36	1.039e-06	4.36019e-11	1.82825e-11	1.2797e-10
36.39	1.02314e-06	1.32217e-10	1.61648e-10	6.0512e-11
36.42	1.0081e-06	9.86303e-12	1.70061e-10	2.37502e-10
36.45	1.0108e-06	8.57601e-11	3.13454e-10	2.20601e-10
36.48	1.01559e-06	1.4894e-10	2.41663e-10	1.61674e-10
36.51	1.03193e-06	1.44809e-10	3.2184e-10	2.37464e-10
36.54	1.03237e-06	1.27828e-10	2.83867e-10	1.23648e-10
36.57	1.03181e-06	2.58566e-10	9.42262e-11	3.00762e-10
36.6	1.03974e-06	1.86878e-10	1.95338e-10	3.93658e-11
36.63	1.04022e-06	1.61556e-10	1.32127e-10	1.86861e-10
36.66	1.04793e-06	1.195e-10	1.65895e-10	5.2078e-11
36.69	1.05266e-06	1.53162e-10	5.62372e-11	1.57384e-10
36.72	1.04334e-06	3.09466e-11	0	3.51679e-11
36.75	1.04398e-06	9.8397e-11	2.67031e-11	6.04905e-11
36.78	1.0517e-06	9.42328e-11	0	2.03752e-10
36.81	1.04902e-06	1.11043e-10	1.36265e-10	1.36339e-10
36.84	1.04299e-06	1.39942e-12	2.66893e-11	2.71243e-10
36.87	1.04329e-06	0	2.37471e-10	2.07964e-10
36.9	1.02944e-06	2.03761e-10	1.91174e-10	1.61616e-10
36.93	1.05769e-06	1.78403e-10	1.27941e-10	1.82647e-10
36.96	1.04677e-06	2.29032e-10	7.30737e-11	1.27888e-10
36.99	1.03358e-06	5.61794e-11	0	1.70018e-10
37.02	1.04888e-06	1.44761e-10	6.89382e-11	1.82739e-10
37.05	1.0296e-06	1.74211e-10	9.00004e-11	0
37.08	1.01113e-06	3.51429e-11	0	0
37.11	1.04501e-06	1.82777e-10	5.63011e-12	1.41653e-12
37.14	1.06814e-06	7.31104e-11	0	2.41733e-10
37.17	1.05233e-06	1.3222e-10	1.61682e-10	1.48975e-10
37.2	1.04813e-06	3.51572e-11	6.04279e-11	1.15181e-10
37.23	1.06271e-06	8.99617e-11	1.6997e-10	9.83241e-11
37.26	1.06761e-06	1.53133e-10	2.33297e-10	7.30675e-11
37.29	1.04815e-06	7.7269e-11	6.88396e-11	2.29168e-10
37.32	1.06185e-06	2.50191e-10	1.36248e-10	2.12196e-10
37.35	1.06659e-06	1.19413e-10	8.15225e-11	1.99552e-10
37.38	1.06578e-06	3.2604e-10	1.4896e-10	3.51911e-11
37.41	1.04555e-06	3.09293e-10	7.309e-11	3.94329e-11
37.44	1.04955e-06	1.32098e-10	1.82664e-10	1.27879e-10
37.47	1.05844e-06	1.95352e-10	4.79078e-11	1.23691e-10
37.5	1.05506e-06	1.23684e-10	3.09571e-11	2.29057e-10
37.53	1.03e-06	1.11061e-10	1.53177e-10	1.02654e-10
37.56	1.02445e-06	1.39475e-12	1.95349e-10	1.48912e-10
37.59	1.0427e-06	9.41607e-11	2.20667e-10	3.04955e-10
37.62	1.04005e-06	2.37458e-10	2.58612e-10	9.84014e-11
37.65	1.07976e-06	2.54322e-10	2.58539e-10	2.20664e-10
37.68	1.06225e-06	1.32071e-10	9.41019e-11	1.11109e-10
37.71	1.06682e-06	1.82753e-10	1.40649e-10	8.98993e-11
37.74	1.06667e-06	9.91471e-12	1.86926e-10	9.84545e-11
37.77	1.06718e-06	1.57467e-10	4.78087e-11	5.62141e-11
37.8	1.0646e-06	0	2.24962e-11	7.73227e-11
37.83	1.06498e-06	0	1.57378e-10	5.63296e-11
37.86	1.05339e-06	1.02598e-10	2.03793e-10	3.09431e-11
37.89	1.06335e-06	1.02585e-10	2.20637e-10	0
37.92	1.06552e-06	2.20598e-10	2.50185e-10	2.2061e-10
37.95	1.07472e-06	2.54406e-10	2.67075e-10	6.46835e-11
37.98	1.03005e-06	1.4895e-10	3.21781e-10	1.195e-10
38.01	1.07857e-06	6.04944e-11	5.1966e-11	1.1942e-10
38.04	1.08477e-06	5.64596e-12	2.79601e-10	2.2907e-10
38.07	1.07467e-06	5.20932e-11	9.93086e-12	2.29119e-10
38.1	1.0633e-06	1.02605e-10	1.5735e-10	1.40546e-10
38.13	1.05968e-06	6.05237e-11	1.44764e-10	1.19443e-10
38.16	1.08514e-06	2.07952e-10	1.06839e-10	0
38.19	1.09349e-06	1.02643e-10	5.63027e-11	1.11125e-10
38.22	1.09974e-06	2.50246e-10	4.35835e-11	1.7004e-10
38.25	1.09014e-06	2.03682e-10	9.41302e-11	5.20647e-11
38.28	1.08616e-06	2.07964e-10	1.44743e-10	2.20613e-10
38.31	1.12787e-06	1.784e-10	2.88106e-10	2.12184e-10
38.34	1.09558e-06	5.61423e-12	2.03892e-10	2.58546e-10
38.37	1.10779e-06	2.628e-10	1.53293e-10	2.45973e-10
38.4	1.1031e-06	5.62988e-11	2.20598e-10	1.1532e-10
38.43	1.09249e-06	5.6241e-11	7.31573e-11	5.62718e-11
38.46	1.10101e-06	1.23636e-10	1.49021e-10	1.83477e-11
38.49	1.08338e-06	2.12196e-10	1.91169e-10	1.42587e-12
38.52	1.09113e-06	1.36339e-10	1.53211e-10	2.24806e-10
38.55	1.08299e-06	1.78466e-10	1.99515e-10	1.11116e-10
38.58	1.07686e-06	9.84589e-11	1.06806e-10	2.03746e-10
38.61	1.07694e-06	2.24836e-10	1.82719e-10	2.79783e-10
38.64	1.07811e-06	6.46656e-11	1.74311e-10	1.02634e-10
38.67	1.08647e-06	0	1.53236e-10	1.53123e-10
38.7	1.0934e-06	1.06821e-10	1.27843e-10	4.35816e-11
38.73	1.10469e-06	9.91471e-12	2.5439e-10	9.00026e-11
38.76	1.10826e-06	8.99595e-11	1.82622e-10	6.46557e-11
38.79	1.09103e-06	2.6278e-10	0	1.02591e-10
38.82	1.09338e-06	1.19408e-10	8.15078e-11	2.12196e-10
38.85	1.09919e-06	2.03729e-10	4.77957e-11	3.00908e-10
38.88	1.09959e-06	2.03746e-10	5.62449e-11	1.91174e-10
38.91	1.1008e-06	3.52018e-11	6.88456e-11	2.29063e-10
38.94	1.1018e-06	2.24844e-11	1.5742e-10	6.89643e-11
38.97	1.10779e-06	2.25336e-11	5.19565e-11	8.57218e-11
39	1.11231e-06	1.40499e-10	1.74284e-10	0
39.03	1.11386e-06	1.32049e-10	2.75407e-10	1.40554e-10
39.06	1.11645e-06	1.10999e-10	2.07931e-10	1.32093e-10
39.09	1.11096e-06	2.50204e-10	2.291e-10	7.72938e-11
39.12	1.1071e-06	1.321e-10	2.20595e-10	2.45922e-10
39.15	1.08995e-06	4.78443e-11	1.36297e-10	2.58519e-10
39.18	1.10707e-06	0	1.70129e-10	2.12163e-10
39.21	1.08903e-06	1.32135e-10	9.87432e-12	2.50149e-10
39.24	1.07964e-06	3.51393e-11	9.41716e-11	1.99584e-10
39.27	1.07825e-06	1.19436e-10	3.5109e-11	1.0681e-10
39.3	1.1163e-06	1.74224e-10	0	0
39.33	1.12048e-06	1.57428e-10	2.96504e-10	1.02649e-10
39.36	1.11818e-06	9.41542e-11	1.99535e-10	1.42744e-12
39.39	1.11044e-06	2.67105e-10	1.61648e-10	0
39.42	1.1272e-06	1.32139e-10	2.8805e-10	1.4896e-10
39.45	1.12227e-06	8.99057e-11	1.44844e-10	6.04279e-11
39.48	1.09373e-06	5.65389e-12	1.82683e-10	1.65865e-10
39.51	1.11319e-06	5.20078e-11	0	8.57154e-11
39.54	1.08622e-06	1.40293e-11	4.36166e-11	2.54452e-10
39.57	1.10976e-06	1.70056e-10	1.53169e-10	2.45995e-10
39.6	1.0785e-06	1.36371e-10	9.41346e-11	1.44811e-10
39.63	1.09563e-06	9.83639e-11	2.66988e-10	0
39.66	1.10409e-06	1.99613e-10	1.6577e-10	1.43212e-12
39.69	1.10649e-06	2.20643e-10	1.32171e-10	0
39.72	1.08898e-06	6.88316e-11	5.19585e-11	1.44748e-10
39.75	1.11794e-06	9.83661e-11	9.00177e-11	0
39.78	1.11069e-06	1.53198e-10	6.89201e-11	1.11082e-10
39.81	1.1229e-06	5.20325e-11	4.78218e-11	2.75461e-10
39.84	1.12812e-06	8.15455e-11	1.02593e-10	1.53241e-10
39.87	1.11737e-06	0	7.73351e-11	2.9242e-10
39.9	1.11014e-06	2.16368e-10	1.83159e-11	1.36285e-10
39.93	1.10872e-06	2.50159e-10	3.09137e-10	1.026e-10
39.96	1.11429e-06	1.44748e-10	1.65913e-10	0
39.99	1.12367e-06	2.54302e-10	1.32132e-10	0
40.02	1.12652e-06	2.29051e-10	2.37508e-10	3.04959e-10
40.05	1.11511e-06	1.36292e-10	1.2365e-10	1.82669e-10
40.08	1.11433e-06	8.99272e-11	1.57326e-10	1.49031e-10
40.11	1.13111e-06	1.86892e-10	7.72834e-11	1.6163e-10
40.14	1.13483e-06	2.20728e-10	2.33241e-10	8.14869e-11
40.17	1.12623e-06	2.4177e-10	8.57813e-11	1.57433e-10
40.2	1.09824e-06	4.65198e-10	1.27876e-10	0
40.23	1.12034e-06	5.70533e-10	1.53252e-10	3.94093e-11
40.26	1.1508e-06	8.73743e-10	1.19479e-10	5.20097e-11
40.29	1.15062e-06	1.4008e-09	5.6243e-11	1.40576e-10
40.32	1.13042e-06	1.54007e-09	1.48508e-12	1.91112e-10
40.35	1.12927e-06	1.75073e-09	1.78458e-10	1.36369e-10
40.38	1.12691e-06	1.90238e-09	5.19698e-11	1.36317e-10
40.41	1.12521e-06	1.96535e-09	4.35154e-11	1.95372e-10
40.44	1.10853e-06	2.07037e-09	2.41666e-10	1.3627e-10
40.47	1.11235e-06	2.42441e-09	1.19439e-10	1.1942e-10
40.5	1.10948e-06	2.84628e-09	0	6.88718e-11
40.53	1.11074e-06	3.02695e-09	1.40527e-10	1.44854e-10
40.56	1.11695e-06	3.28819e-09	0	7.31022e-11
40.59	1.11901e-06	3.84129e-09	8.99423e-11	0
40.62	1.11151e-06	4.55261e-09	1.87004e-10	2.50098e-10
40.65	1.11539e-06	4.88196e-09	1.91075e-10	1.65828e-10
40.68	1.11786e-06	5.64409e-09	1.82677e-10	1.53128e-10
40.71	1.11766e-06	5.91507e-09	2.66965e-10	6.87914e-11
40.74	1.11165e-06	5.78259e-09	1.78548e-10	1.32183e-10
40.77	1.13416e-06	6.80476e-09	4.77508e-11	1.19439e-10
40.8	1.11474e-06	7.35876e-09	1.91126e-10	5.2021e-11
40.83	1.16602e-06	7.79418e-09	1.61695e-10	0
40.86	1.1571e-06	8.07101e-09	1.40504e-10	6.46279e-11
40.89	1.16322e-06	8.47098e-09	5.66341e-12	1.41147e-11
40.92	1.14382e-06	8.94488e-09	1.1954e-10	2.5873e-10
40.95	1.13993e-06	9.01151e-09	3.09975e-11	1.99532e-10
40.98	1.11751e-06	8.73764e-09	1.06808e-10	4.77658e-11
41.01	1.13057e-06	8.7418e-09	1.78425e-10	2.8805e-10
41.04	1.13769e-06	8.97531e-09	1.61603e-10	8.99552e-11
41.07	1.14239e-06	1.05708e-08	2.37461e-10	1.40572e-11
41.1	1.15109e-06	9.17964e-09	1.40504e-10	2.2554e-11
41.13	1.14013e-06	1.00166e-08	3.30267e-10	1.02609e-10
41.16	1.10376e-06	1.01132e-08	8.99165e-11	8.14952e-11
41.19	1.14027e-06	1.11739e-08	4.3589e-11	1.11086e-10
41.22	1.16041e-06	1.07963e-08	1.48914e-10	2.37458e-10
41.25	1.13764e-06	1.16784e-08	0	1.40594e-10
41.28	1.13345e-06	1.23615e-08	1.40531e-10	1.40586e-10
41.31	1.11142e-06	1.24895e-08	7.73124e-11	1.70053e-10
41.34	1.07119e-06	1.4066e-08	0	1.40654e-10
41.37	1.12144e-06	1.34988e-08	1.36265e-10	2.1641e-10
41.4	1.10088e-06	1.39104e-08	1.36359e-10	9.84147e-11
41.43	1.11305e-06	1.34447e-08	2.03714e-10	1.86931e-10
41.46	1.1329e-06	1.34393e-08	9.83219e-11	2.03799e-10
41.49	1.12421e-06	1.46874e-08	1.40392e-11	1.70018e-10
41.52	1.12224e-06	1.48037e-08	1.95381e-10	1.61687e-10
41.55	1.12893e-06	1.46964e-08	1.19425e-10	9.83109e-11
41.58	1.12204e-06	1.52e-08	1.65785e-10	1.36288e-10
41.61	1.10712e-06	1.50835e-08	1.32149e-10	2.07914e-10
41.64	1.13843e-06	1.53324e-08	1.19493e-10	3.5159e-11
41.67	1.13433e-06	1.50712e-08	1.02618e-10	1.53205e-10
41.7	1.10376e-06	1.5698e-08	0	7.72793e-11
41.73	1.12335e-06	1.59795e-08	2.03767e-10	0
41.76	1.12141e-06	1.58768e-08	8.99401e-11	2.58677e-10
41.79	1.12157e-06	1.59817e-08	2.20607e-10	1.65945e-10
41.82	1.11439e-06	1.58631e-08	2.37521e-10	2.03746e-10
41.85	1.10219e-06	1.61235e-08	1.82739e-10	3.04984e-10
41.88	1.10783e-06	1.55933e-08	2.03709e-10	1.27886e-10
41.91	1.14284e-06	1.64746e-08	8.15204e-11	1.82664e-10
41.94	1.11678e-06	1.60722e-08	1.99544e-10	1.0258e-10
41.97	1.09672e-06	1.84534e-08	1.40554e-10	1.46949e-12
42	1.10871e-06	1.94564e-08	1.32242e-10	8.57197e-11
42.03	1.08797e-06	1.97268e-08	9.42458e-11	4.77994e-11
42.06	1.09396e-06	2.1106e-08	6.88557e-11	2.75421e-10
42.09	1.10211e-06	2.22072e-08	2.12169e-10	1.99552e-10
42.12	1.08661e-06	2.22262e-08	7.30838e-11	8.56772e-11
42.15	1.09476e-06	2.00569e-08	2.29036e-10	8.1491e-11
42.18	1.0895e-06	2.0007e-08	2.79604e-10	1.19457e-10
42.21	1.09257e-06	1.97916e-08	9.84368e-11	1.23698e-10
42.24	1.11088e-06	2.28731e-08	6.8912e-11	4.36461e-11
42.27	1.07617e-06	2.28626e-08	8.9938e-11	4.35835e-11
42.3	1.10095e-06	2.45449e-08	1.82686e-10	2.07958e-10
42.33	1.10795e-06	2.37748e-08	4.7805e-11	7.72731e-11
42.36	1.09185e-06	2.48306e-08	1.40589e-11	2.3743e-10
42.39	1.08832e-06	2.46246e-08	2.58704e-10	2.50098e-10
42.42	1.12035e-06	2.6524e-08	2.03805e-10	1.3632e-10
42.45	1.12974e-06	2.78064e-08	2.8386e-10	1.95321e-10
42.48	1.15035e-06	2.8513e-08	3.09396e-11	5.2023e-11
42.51	1.12415e-06	2.84545e-08	2.37471e-10	1.40576e-10
42.54	1.10124e-06	2.82216e-08	1.95303e-10	5.19983e-11
42.57	1.09902e-06	2.87606e-08	4.77658e-11	0
42.6	1.10845e-06	3.08638e-08	1.95321e-10	1.23748e-10
42.63	1.1173e-06	3.09138e-08	6.88798e-11	1.48996e-10
42.66	1.13951e-06	3.13403e-08	5.62059e-12	2.45883e-10
42.69	1.10552e-06	2.90297e-08	0	2.62866e-10
42.72	1.12784e-06	3.0749e-08	2.58572e-10	2.88071e-10
42.75	1.08807e-06	3.11089e-08	0	1.74232e-10
42.78	1.11455e-06	3.11561e-08	2.25099e-11	1.06808e-10
42.81	1.12004e-06	3.08709e-08	3.93731e-11	1.99555e-10
42.84	1.10135e-06	2.96681e-08	1.06821e-10	1.40704e-11
42.87	1.09074e-06	3.01291e-08	3.13381e-10	3.09378e-11
42.9	1.10953e-06	3.07022e-08	2.4171e-10	1.82708e-10
42.93	1.09341e-06	2.97723e-08	2.24772e-10	1.74284e-10
42.96	1.07488e-06	3.19937e-08	1.6582e-10	1.44695e-10
42.99	1.1011e-06	3.23418e-08	3.51411e-11	1.70016e-10
43.02	1.1103e-06	3.09361e-08	1.38541e-12	0
43.05	1.10269e-06	3.3361e-08	1.57441e-10	2.54312e-10
43.08	1.10146e-06	3.33683e-08	9.845e-11	5.20647e-11
43.11	1.08023e-06	3.26796e-08	1.19413e-10	2.67688e-11
43.14	1.11845e-06	3.29138e-08	9.84832e-11	1.15297e-10
43.17	1.12209e-06	3.43363e-08	2.07905e-10	8.15267e-11
43.2	1.1371e-06	3.41558e-08	1.19385e-10	2.29106e-10
43.23	1.14437e-06	3.57225e-08	1.7843e-10	6.88979e-11
43.26	1.15908e-06	3.61706e-08	1.44721e-10	1.19396e-10
43.29	1.14566e-06	3.53277e-08	2.20613e-10	1.23629e-10
43.32	1.12902e-06	3.63066e-08	4.77601e-11	1.78482e-10
43.35	1.14043e-06	3.76316e-08	0	1.53151e-10
43.38	1.12259e-06	3.78569e-08	2.67809e-11	1.48978e-10
43.41	1.13415e-06	3.74342e-08	1.57436e-10	9.88401e-12
43.44	1.11431e-06	3.64666e-08	0	5.62372e-11
43.47	1.14519e-06	3.67147e-08	2.12166e-10	0
43.5	1.09037e-06	3.58365e-08	1.19495e-10	2.33247e-10
43.53	1.08684e-06	3.46173e-08	6.45943e-11	0
43.56	1.13623e-06	3.56909e-08	2.45922e-10	1.36305e-10
43.59	1.11173e-06	3.718e-08	1.40477e-10	1.44705e-10
43.62	1.12147e-06	3.74255e-08	3.0074e-10	6.04045e-11
43.65	1.09739e-06	3.73851e-08	9.8344e-11	1.32061e-10
43.68	1.11448e-06	3.76107e-08	2.20598e-10	0
43.71	1.13001e-06	4.04326e-08	1.7857e-10	3.93585e-11
43.74	1.10388e-06	4.0716e-08	7.30594e-11	7.73124e-11
43.77	1.1031e-06	4.13752e-08	8.99724e-11	0
43.8	1.13519e-06	4.07476e-08	0	1.23667e-10
43.83	1.12418e-06	4.19994e-08	2.08008e-10	9.9131e-12
43.86	1.14406e-06	4.16663e-08	1.44731e-10	1.61558e-10
43.89	1.10953e-06	4.24632e-08	2.33234e-10	1.15185e-10
43.92	1.12414e-06	4.295e-08	1.15187e-10	1.4895e-10
43.95	1.10284e-06	4.28259e-08	1.3631e-10	2.92476e-10
43.98	1.10515e-06	4.28444e-08	2.20601e-10	6.88577e-11
44.01	1.11567e-06	4.2797e-08	1.82722e-10	1.44784e-10
44.04	1.11327e-06	4.25937e-08	2.50156e-10	6.89221e-11
44.07	1.13676e-06	4.25326e-08	6.04455e-11	0
44.1	1.13113e-06	4.26185e-08	1.10988e-10	6.04924e-11
44.13	1.12502e-06	4.26359e-08	3.52143e-11	1.02611e-10
44.16	1.1627e-06	4.31408e-08	8.57112e-11	1.91092e-10
44.19	1.17176e-06	4.49646e-08	1.27978e-10	1.40541e-10
44.22	1.16626e-06	4.55987e-08	7.72979e-11	1.99584e-10
44.25	1.15544e-06	4.56923e-08	2.66962e-11	1.69991e-10
44.28	1.17103e-06	4.61052e-08	1.40654e-11	1.69994e-10
44.31	1.18355e-06	4.61933e-08	2.12172e-10	1.06806e-10
44.34	1.17047e-06	4.53378e-08	1.91222e-10	4.35522e-11
44.37	1.18756e-06	4.58035e-08	2.29026e-10	1.70067e-10
44.4	1.18804e-06	4.57788e-08	1.23631e-10	5.19964e-11
44.43	1.1858e-06	4.61248e-08	2.20607e-10	1.026e-10
44.46	1.19627e-06	4.7565e-08	2.16383e-10	2.25302e-11
44.49	1.16213e-06	4.725e-08	1.95292e-10	0
44.52	1.15649e-06	4.78182e-08	2.79604e-10	1.27949e-10
44.55	1.18109e-06	4.70662e-08	2.16429e-10	8.57622e-11
44.58	1.18499e-06	4.63792e-08	1.82728e-10	1.32035e-10
44.61	1.19344e-06	4.75981e-08	0	2.45931e-10
44.64	1.20696e-06	4.68596e-08	8.58174e-11	1.3627e-10
44.67	1.23048e-06	4.71179e-08	1.06864e-10	2.37452e-10
44.7	1.22992e-06	4.78422e-08	1.0681e-10	2.6736e-11
44.73	1.22439e-06	4.79884e-08	7.30737e-11	1.44728e-10
44.76	1.20577e-06	4.78633e-08	4.78032e-11	0
44.79	1.21625e-06	4.8015e-08	1.06769e-10	0
44.82	1.19964e-06	4.93905e-08	2.0379e-10	8.15372e-11
44.85	1.19733e-06	4.95845e-08	2.71186e-10	1.23708e-10
44.88	1.20475e-06	4.87421e-08	1.99599e-10	1.5318e-10
44.91	1.19979e-06	4.89012e-08	1.48935e-10	1.15257e-10
44.94	1.19958e-06	4.95573e-08	1.06787e-10	2.29039e-10
44.97	1.20793e-06	5.03371e-08	1.40753e-11	5.62218e-11
45	1.19381e-06	5.02218e-08	5.19888e-11	1.27867e-10
45.03	1.18091e-06	5.13019e-08	9.83396e-11	2.8387e-10
45.06	1.17335e-06	5.2275e-08	1.237e-10	1.91222e-10
45.09	1.11781e-06	5.22153e-08	0	1.40601e-10
45.12	1.17058e-06	5.19694e-08	1.32127e-10	9.41957e-11
45.15	1.1721e-06	5.20404e-08	1.36352e-10	8.57622e-11
45.18	1.14444e-06	5.2795e-08	5.6241e-11	9.83639e-11
45.21	1.17769e-06	5.34692e-08	2.75434e-10	6.88818e-11
45.24	1.18189e-06	5.2867e-08	2.75468e-10	1.48912e-10
45.27	1.17127e-06	5.39185e-08	1.19439e-10	1.02596e-10
45.3	1.1916e-06	5.36786e-08	9.41346e-11	1.321e-10
45.33	1.19487e-06	5.43365e-08	2.67238e-11	1.19401e-10
45.36	1.18712e-06	5.41864e-08	0	1.36302e-10
45.39	1.21467e-06	5.43181e-08	6.0424e-11	2.58579e-10
45.42	1.2068e-06	5.23115e-08	1.86926e-10	1.65809e-10
45.45	1.17915e-06	5.34673e-08	2.62744e-10	1.40551e-10
45.48	1.20553e-06	5.30752e-08	1.11008e-10	0
45.51	1.20618e-06	5.4112e-08	1.57457e-10	1.19592e-10
45.54	1.2268e-06	5.3265e-08	2.4588e-10	0
45.57	1.24236e-06	4.9359e-08	8.99401e-11	3.09501e-11
45.6	1.24207e-06	5.0224e-08	6.051e-11	1.99529e-10
45.63	1.21337e-06	5.32663e-08	3.51875e-11	1.61651e-10
45.66	1.20882e-06	5.07915e-08	1.41186e-12	1.19434e-10
45.69	1.2062e-06	5.13207e-08	1.74184e-10	2.37486e-10
45.72	1.19003e-06	5.1981e-08	2.67105e-10	3.5159e-11
45.75	1.16074e-06	5.09587e-08	2.37514e-10	2.25693e-11
45.78	1.19064e-06	5.05487e-08	8.98863e-11	0
45.81	1.19513e-06	5.49258e-08	6.88637e-11	8.58387e-11
45.84	1.20117e-06	5.30125e-08	1.53185e-10	1.06751e-10
45.87	1.2041e-06	5.38538e-08	5.62275e-11	2.37467e-10
45.9	1.22399e-06	5.37515e-08	6.04612e-11	1.48912e-10
45.93	1.24181e-06	5.36877e-08	1.23691e-10	1.65908e-10
45.96	1.20757e-06	5.2343e-08	1.9112e-10	1.74317e-10
45.99	1.23138e-06	5.58724e-08	2.58575e-10	6.88979e-11
46.02	1.22568e-06	5.61643e-08	2.3325e-10	0
46.05	1.21985e-06	5.62876e-08	1.53252e-10	8.57494e-11
46.08	1.22563e-06	5.39638e-08	3.93386e-11	1.53136e-10
46.11	1.22189e-06	5.73136e-08	1.19523e-10	1.57428e-10
46.14	1.21685e-06	5.80918e-08	1.99573e-10	8.14764e-11
46.17	1.24421e-06	5.75258e-08	6.46498e-11	2.33241e-10
46.2	1.25241e-06	5.78878e-08	4.78536e-11	3.94383e-11
46.23	1.25388e-06	5.84229e-08	2.41847e-10	5.19812e-11
46.26	1.25922e-06	6.05129e-08	1.44703e-10	2.67152e-11
46.29	1.25414e-06	5.989e-08	1.23715e-10	1.49443e-12
46.32	1.23884e-06	6.09996e-08	7.73476e-11	5.62059e-12
46.35	1.25997e-06	6.10688e-08	1.78471e-10	1.15201e-10
46.38	1.26112e-06	6.09923e-08	9.41106e-11	2.29066e-10
46.41	1.25674e-06	6.18809e-08	8.15288e-11	2.12178e-10
46.44	1.23762e-06	6.27983e-08	2.20704e-10	3.94166e-11
46.47	1.26584e-06	6.32392e-08	8.15204e-11	1.57384e-10
46.5	1.22813e-06	6.37461e-08	6.89502e-11	1.32147e-10
46.53	1.25703e-06	6.50202e-08	2.12145e-10	2.25557e-11
46.56	1.27214e-06	6.50672e-08	2.33297e-10	1.36317e-10
46.59	1.25176e-06	6.46246e-08	2.0377e-10	7.72958e-11
46.62	1.25446e-06	6.53592e-08	1.40556e-10	1.70008e-10
46.65	1.27747e-06	6.66466e-08	1.363e-10	1.74271e-10
46.68	1.28184e-06	6.60366e-08	1.99477e-10	2.37502e-10
46.71	1.29337e-06	6.60444e-08	1.4471e-10	8.56815e-11
46.74	1.27734e-06	6.76214e-08	1.32064e-10	9.83815e-11
46.77	1.27434e-06	6.7968e-08	5.665e-12	7.72938e-11
46.8	1.28066e-06	6.77785e-08	5.20382e-11	2.25013e-11
46.83	1.29147e-06	6.80692e-08	2.03802e-10	0
46.86	1.29929e-06	6.76502e-08	1.11024e-10	1.02634e-10
46.89	1.2882e-06	6.79669e-08	8.56857e-11	1.82725e-10
46.92	1.27049e-06	6.82947e-08	9.83397e-12	2.75431e-10
46.95	1.28046e-06	6.81376e-08	1.91197e-10	1.99503e-10
46.98	1.23965e-06	6.89657e-08	2.03743e-10	2.24812e-10
47.01	1.25162e-06	6.98619e-08	2.54361e-10	5.63296e-11
47.04	1.25516e-06	6.94737e-08	2.75431e-10	4.35724e-11
47.07	1.24156e-06	6.94995e-08	9.4176e-11	1.57337e-10
47.1	1.22693e-06	6.8324e-08	1.53162e-10	1.27872e-10
47.13	1.24109e-06	6.80272e-08	0	1.86903e-10
47.16	1.24993e-06	6.81219e-08	9.93247e-12	2.37549e-10
47.19	1.24229e-06	6.98194e-08	8.15497e-11	1.11033e-10
47.22	1.2491e-06	6.81013e-08	1.53213e-10	3.93694e-11
47.25	1.25954e-06	6.89428e-08	2.03857e-10	1.19488e-10
47.28	1.2623e-06	6.89349e-08	1.32061e-10	6.46636e-11
47.31	1.25452e-06	6.93407e-08	2.29141e-10	2.67012e-10
47.34	1.24799e-06	7.00423e-08	2.66958e-10	9.41826e-11
47.37	1.24838e-06	7.07331e-08	2.24788e-10	1.7429e-10
47.4	1.24884e-06	7.09801e-08	1.86867e-10	1.74227e-10
47.43	1.24981e-06	7.10322e-08	1.11011e-10	2.67005e-10
47.46	1.24091e-06	7.32166e-08	9.42088e-11	1.10958e-10
47.49	1.24096e-06	7.26935e-08	4.35651e-11	2.24878e-11
47.52	1.24656e-06	7.26415e-08	8.58366e-11	1.78507e-10
47.55	1.24027e-06	7.23916e-08	2.33309e-10	8.1577e-11
47.58	1.27068e-06	7.25162e-08	8.15518e-11	1.02607e-10
47.61	1.26053e-06	7.30907e-08	1.74295e-10	9.83904e-11
47.64	1.25369e-06	7.21963e-08	1.91115e-10	1.0269e-10
47.67	1.24251e-06	7.30279e-08	1.4894e-10	2.29091e-10
47.7	1.25434e-06	7.17269e-08	2.37461e-10	3.94456e-11
47.73	1.30096e-06	7.30566e-08	6.03889e-11	1.61574e-10
47.76	1.24212e-06	7.30008e-08	2.16398e-10	2.24827e-10
47.79	1.23565e-06	7.11171e-08	2.29066e-10	1.7433e-10
47.82	1.28925e-06	7.18916e-08	3.04926e-10	2.29029e-10
47.85	1.30556e-06	7.14911e-08	4.77882e-11	1.74306e-10
47.88	1.27896e-06	7.22043e-08	1.36295e-10	1.95318e-10
47.91	1.28274e-06	7.35036e-08	1.23677e-10	9.94699e-12
47.94	1.2876e-06	7.32085e-08	7.31838e-11	1.61616e-10
47.97	1.30436e-06	7.55305e-08	2.29032e-10	8.56984e-11
48	1.30164e-06	7.49889e-08	1.19453e-10	1.65852e-10
48.03	1.30125e-06	7.43005e-08	2.58605e-10	3.0074e-10
48.06	1.33037e-06	7.47859e-08	1.74213e-10	1.40536e-10
48.09	1.3112e-06	7.36694e-08	1.99593e-10	1.70005e-10
48.12	1.30086e-06	7.3692e-08	1.61558e-10	1.74341e-10
48.15	1.29594e-06	7.35477e-08	2.67394e-11	9.41259e-11
48.18	1.33542e-06	7.32063e-08	1.86892e-10	2.66962e-11
48.21	1.3461e-06	7.46696e-08	6.47648e-11	1.40688e-11
48.24	1.33169e-06	7.48464e-08	1.57428e-10	1.44751e-10
48.27	1.32088e-06	7.27985e-08	5.62218e-11	3.09501e-11
48.3	1.31035e-06	7.38221e-08	1.06812e-10	1.65945e-10
48.33	1.32028e-06	7.49634e-08	1.82658e-10	1.82859e-11
48.36	1.32026e-06	7.62347e-08	8.57154e-11	1.279e-10
48.39	1.29711e-06	7.5845e-08	1.10953e-10	6.0426e-11
48.42	1.35017e-06	7.55429e-08	2.54328e-10	3.09203e-11
48.45	1.34824e-06	7.60453e-08	1.61593e-10	2.03758e-10
48.48	1.33924e-06	7.62265e-08	6.45883e-11	1.82892e-11
48.51	1.3368e-06	7.72916e-08	1.61587e-10	3.1352e-10
48.54	1.33037e-06	7.78944e-08	1.06769e-10	1.65905e-10
48.57	1.3321e-06	7.84244e-08	1.57433e-10	1.99604e-10
48.6	1.33067e-06	7.96824e-08	2.67256e-11	1.53133e-10
48.63	1.31846e-06	8.00296e-08	0	4.78536e-11
48.66	1.3262e-06	8.06292e-08	3.93676e-11	2.20652e-10
48.69	1.32976e-06	8.13809e-08	1.32042e-10	0
48.72	1.31047e-06	8.03039e-08	6.04065e-11	1.1104e-10
48.75	1.3195e-06	8.00007e-08	2.08031e-10	0
48.78	1.34534e-06	7.78644e-08	1.44728e-10	0
48.81	1.34014e-06	7.82094e-08	1.44743e-10	1.91061e-10
48.84	1.34355e-06	7.69901e-08	2.54328e-10	8.15833e-11
48.87	1.33844e-06	7.65764e-08	1.65833e-10	2.20619e-10
48.9	1.32112e-06	7.74599e-08	9.4128e-11	1.40516e-10
48.93	1.348e-06	7.81594e-08	1.43055e-12	2.25184e-11
48.96	1.30287e-06	7.81962e-08	2.07993e-10	1.82689e-10
48.99	1.27289e-06	7.84016e-08	1.48975e-12	3.10151e-11
49.02	1.32409e-06	8.0132e-08	6.46616e-11	1.40737e-11
49.05	1.28325e-06	7.69356e-08	2.54351e-10	1.02656e-10
49.08	1.30597e-06	7.89575e-08	9.85337e-12	3.09589e-11
49.11	1.27452e-06	7.81878e-08	2.71391e-10	1.7843e-10
49.14	1.28109e-06	7.88351e-08	4.35577e-11	2.37562e-10
49.17	1.29616e-06	7.94305e-08	2.29039e-10	7.72793e-11
49.2	1.30714e-06	8.09299e-08	2.33337e-10	1.48958e-10
49.23	1.29891e-06	8.0492e-08	1.02643e-10	9.41629e-11
49.26	1.32242e-06	8.05577e-08	2.24885e-10	1.70026e-10
49.29	1.32575e-06	7.99474e-08	1.74252e-10	3.52161e-11
49.32	1.32668e-06	7.87421e-08	1.86889e-10	0
49.35	1.34144e-06	7.92319e-08	3.0987e-11	6.88999e-11
49.38	1.32234e-06	7.92478e-08	1.44774e-10	3.09484e-11
49.41	1.30816e-06	7.65896e-08	9.90016e-12	4.77994e-11
49.44	1.3013e-06	7.88953e-08	9.42088e-11	2.20622e-10
49.47	1.29082e-06	8.03497e-08	1.48929e-10	2.45954e-10
49.5	1.32771e-06	8.04756e-08	2.12172e-10	1.36322e-10
49.53	1.31564e-06	7.94761e-08	2.2915e-10	1.23686e-10
49.56	1.33941e-06	8.05661e-08	9.83219e-11	1.447e-10
49.59	1.31903e-06	7.99861e-08	2.5874e-10	1.40704e-11
49.62	1.29925e-06	7.99169e-08	1.74273e-10	2.24827e-11
49.65	1.32945e-06	7.99581e-08	8.99681e-11	7.31532e-11
49.68	1.3408e-06	8.06293e-08	1.70083e-10	5.62969e-11
49.71	1.35195e-06	8.08256e-08	1.27905e-10	1.237e-10
49.74	1.36809e-06	8.06766e-08	0	1.70059e-10
49.77	1.31699e-06	7.82642e-08	1.02585e-10	2.20716e-10
49.8	1.36699e-06	7.87004e-08	1.48953e-10	1.61564e-10
49.83	1.36715e-06	7.89237e-08	1.61553e-10	1.32093e-10
49.86	1.35027e-06	7.90559e-08	1.32074e-10	1.65772e-10
49.89	1.38499e-06	7.84586e-08	2.66955e-10	1.82875e-11
49.92	1.30055e-06	7.93656e-08	2.12172e-10	1.91194e-10
49.95	1.31603e-06	8.02881e-08	1.99538e-10	5.62468e-11
49.98	1.34962e-06	8.01002e-08	1.70024e-10	0
50.01	1.31868e-06	8.0551e-08	7.31124e-11	1.74311e-10
50.04	1.35439e-06	8.0875e-08	8.15036e-11	1.32149e-10
50.07	1.37103e-06	8.11966e-08	1.23786e-10	1.91228e-10
50.1	1.357e-06	7.96765e-08	1.48988e-10	1.44809e-10
50.13	1.32433e-06	7.9983e-08	2.20734e-10	1.15166e-10
50.16	1.33138e-06	8.19921e-08	1.70026e-10	1.11089e-10
50.19	1.27177e-06	8.11268e-08	2.37452e-10	1.8268e-10
50.22	1.36345e-06	8.19728e-08	1.23588e-10	1.86937e-10
50.25	1.33612e-06	8.31362e-08	2.45934e-10	7.73682e-11
50.28	1.35067e-06	8.31075e-08	1.99538e-10	1.65788e-10
50.31	1.34277e-06	8.30982e-08	1.61587e-10	0
50.34	1.36475e-06	8.34772e-08	2.66985e-10	2.03761e-10
50.37	1.34395e-06	8.31937e-08	0	2.25575e-11
50.4	1.33074e-06	8.39465e-08	8.15015e-11	3.51465e-11
50.43	1.34943e-06	8.43092e-08	2.67014e-11	2.62936e-10
50.46	1.34661e-06	8.46262e-08	3.52339e-11	2.58677e-10
50.49	1.34196e-06	8.42258e-08	1.3627e-10	1.02569e-10
50.52	1.34483e-06	8.50054e-08	0	1.27925e-10
50.55	1.33564e-06	8.59221e-08	1.5743e-10	8.1512e-11
50.58	1.32995e-06	8.64169e-08	1.95335e-10	1.48963e-10
50.61	1.3409e-06	8.78602e-08	3.50805e-11	3.94456e-11
50.64	1.33684e-06	8.92303e-08	8.56751e-11	5.20343e-11
50.67	1.31858e-06	8.86914e-08	3.0922e-11	9.41891e-11
50.7	1.32605e-06	9.01467e-08	6.46854e-11	8.57409e-11
50.73	1.30924e-06	8.94079e-08	1.02602e-10	1.36376e-10
50.76	1.33608e-06	8.97848e-08	5.20173e-11	1.02605e-10
50.79	1.35194e-06	8.88629e-08	1.86926e-10	2.71287e-10
50.82	1.3684e-06	8.94626e-08	4.7833e-11	2.07937e-10
50.85	1.35516e-06	8.80164e-08	2.20643e-10	2.12172e-10
50.88	1.36818e-06	8.51152e-08	4.36166e-11	2.6283e-10
50.91	1.35836e-06	8.43481e-08	6.88115e-11	9.41411e-11
50.94	1.33847e-06	8.44913e-08	2.2907e-10	1.57384e-10
50.97	1.32538e-06	8.47376e-08	2.03749e-10	1.32132e-10
51	1.34753e-06	8.52849e-08	1.70032e-10	6.46616e-11
51.03	1.34772e-06	8.58688e-08	1.99616e-10	0
51.06	1.36697e-06	8.48143e-08	1.65772e-10	5.62507e-11
51.09	1.32162e-06	8.51788e-08	1.57391e-10	2.37514e-10
51.12	1.33799e-06	8.52719e-08	2.66668e-11	0
51.15	1.33492e-06	8.61043e-08	9.84037e-11	1.5741e-10
51.18	1.33652e-06	8.55096e-08	1.11033e-10	1.86864e-10
51.21	1.38864e-06	8.67339e-08	5.6216e-11	1.02636e-10
51.24	1.35817e-06	8.82935e-08	5.6216e-11	9.83351e-11
51.27	1.37595e-06	8.69996e-08	1.40546e-10	2.96511e-10
51.3	1.38361e-06	8.75256e-08	5.63485e-12	2.29051e-10
51.33	1.39292e-06	8.82116e-08	1.99526e-10	1.36364e-10
51.36	1.38917e-06	8.7513e-08	7.72855e-11	2.45928e-10
51.39	1.35216e-06	8.76342e-08	2.797e-10	1.4586e-12
51.42	1.34722e-06	8.75362e-08	2.41691e-10	1.23705e-10
51.45	1.37044e-06	8.66543e-08	1.95409e-10	6.88798e-11
51.48	1.38563e-06	8.7244e-08	2.79731e-10	1.44806e-10
51.51	1.39817e-06	8.80526e-08	1.27857e-10	1.82677e-10
51.54	1.40569e-06	8.78995e-08	2.24846e-10	9.83484e-11
51.57	1.40165e-06	8.78332e-08	1.3632e-10	2.41682e-10
51.6	1.39713e-06	8.79924e-08	1.27864e-10	1.5737e-10
51.63	1.37782e-06	8.70274e-08	3.93676e-11	1.27884e-10
51.66	1.39875e-06	8.78074e-08	4.78555e-11	2.24996e-11
51.69	1.42334e-06	8.76837e-08	0	1.11059e-10
51.72	1.41191e-06	8.84615e-08	2.6729e-11	1.41311e-11
51.75	1.40116e-06	8.80913e-08	0	8.99961e-11
51.78	1.43083e-06	8.81879e-08	0	1.48354e-12
51.81	1.44309e-06	8.89377e-08	1.86878e-10	2.24904e-10
51.84	1.4146e-06	8.93621e-08	3.93459e-11	2.0379e-10
51.87	1.41106e-06	8.98136e-08	2.62933e-10	1.44683e-10
51.9	1.4141e-06	8.9453e-08	1.78428e-10	1.6582e-10
51.93	1.43056e-06	8.82844e-08	1.48929e-10	0
51.96	1.409e-06	8.87192e-08	7.30451e-11	4.35964e-11
51.99	1.36301e-06	8.83327e-08	2.07978e-10	1.27932e-10
52.02	1.4106e-06	8.75581e-08	1.61572e-10	0
52.05	1.37818e-06	8.89117e-08	6.46458e-11	2.24864e-10
52.08	1.39678e-06	8.93236e-08	2.25013e-11	0
52.11	1.41201e-06	8.86578e-08	1.44457e-12	1.36258e-10
52.14	1.39627e-06	8.95421e-08	1.23696e-10	2.03758e-10
52.17	1.3865e-06	8.98672e-08	7.72772e-11	2.79639e-10
52.2	1.38464e-06	8.90328e-08	9.86627e-12	2.79649e-10
52.23	1.40453e-06	8.88661e-08	3.13527e-10	2.6786e-11
52.26	1.43813e-06	8.95361e-08	8.99272e-11	2.24742e-11
52.29	1.43164e-06	8.96228e-08	2.12246e-10	4.78854e-11
52.32	1.42806e-06	9.02508e-08	1.36292e-10	1.70064e-10
52.35	1.42953e-06	8.9736e-08	2.16386e-10	1.43367e-12
52.38	1.44824e-06	8.97426e-08	2.79625e-10	1.0267e-10
52.41	1.37246e-06	9.01377e-08	6.47053e-11	1.36352e-10
52.44	1.44349e-06	8.87711e-08	2.03752e-10	1.36443e-10
52.47	1.39936e-06	8.87992e-08	3.51411e-11	1.99573e-10
52.5	1.43687e-06	8.87583e-08	1.82714e-10	1.48942e-10
52.53	1.43048e-06	8.92959e-08	1.40753e-11	1.27843e-10
52.56	1.44459e-06	8.8453e-08	1.2371e-10	1.06783e-10
52.59	1.43114e-06	8.81449e-08	3.51572e-11	1.02636e-10
52.62	1.43515e-06	8.81254e-08	3.94329e-11	8.57516e-11
52.65	1.44104e-06	8.87661e-08	1.95381e-10	1.19495e-10
52.68	1.42287e-06	8.78291e-08	1.15238e-10	3.93731e-11
52.71	1.39126e-06	8.84644e-08	9.40953e-11	1.57397e-10
52.74	1.4225e-06	8.78534e-08	1.53187e-10	4.78032e-11
52.77	1.40594e-06	8.79936e-08	2.50249e-10	2.03746e-10
52.8	1.43809e-06	8.74469e-08	1.91061e-10	1.70043e-10
52.83	1.42234e-06	8.80831e-08	0	1.78433e-10
52.86	1.44033e-06	8.77553e-08	9.87432e-12	1.65788e-10
52.89	1.40655e-06	8.97775e-08	8.58323e-11	2.62757e-10
52.92	1.44577e-06	8.82326e-08	1.02589e-10	2.58559e-10
52.95	1.44063e-06	8.51465e-08	2.58552e-10	2.45925e-10
52.98	1.47077e-06	8.87834e-08	1.32117e-10	3.51144e-11
53.01	1.43683e-06	8.72511e-08	2.16356e-10	3.1038e-11
53.04	1.37402e-06	8.69962e-08	1.44708e-10	6.04514e-11
53.07	1.45126e-06	8.57817e-08	1.53234e-10	1.53211e-10
53.1	1.48471e-06	8.71239e-08	1.53259e-10	1.40559e-10
53.13	1.4898e-06	8.6064e-08	1.02636e-10	1.44703e-10
53.16	1.48174e-06	8.50137e-08	9.41913e-11	6.47152e-11
53.19	1.49359e-06	8.6082e-08	1.48935e-10	9.40714e-11
53.22	1.49943e-06	8.61416e-08	2.25235e-11	1.27932e-10
53.25	1.48644e-06	8.56225e-08	2.41825e-10	0
53.28	1.47286e-06	8.56545e-08	2.5872e-10	2.03799e-10
53.31	1.46182e-06	8.54091e-08	1.02529e-10	7.31002e-11
53.34	1.47218e-06	8.61992e-08	2.37458e-10	7.31042e-11
53.37	1.38664e-06	8.49511e-08	1.1529e-10	5.62603e-11
53.4	1.41906e-06	8.47514e-08	0	1.53332e-10
53.43	1.42896e-06	8.48391e-08	3.51572e-11	7.31144e-11
53.46	1.38276e-06	8.74446e-08	8.15812e-11	0
53.49	1.38558e-06	8.51868e-08	2.67221e-11	1.40574e-10
53.52	1.41311e-06	8.64687e-08	0	1.57433e-10
53.55	1.40233e-06	8.70883e-08	4.77788e-11	1.1102e-10
53.58	1.45062e-06	8.71814e-08	6.04397e-11	1.95315e-10
53.61	1.44787e-06	8.84842e-08	2.67058e-10	1.44721e-10
53.64	1.43242e-06	8.75737e-08	7.73558e-11	2.2491e-10
53.67	1.44118e-06	8.881e-08	1.91081e-10	9.8428e-11
53.7	1.40962e-06	8.7751e-08	4.77751e-11	2.0794e-10
53.73	1.41825e-06	8.78202e-08	8.57771e-11	1.40571e-10
53.76	1.42434e-06	8.83095e-08	2.92289e-10	1.4896e-10
53.79	1.40265e-06	8.84138e-08	1.19422e-10	5.62372e-11
53.82	1.43778e-06	8.7989e-08	3.17614e-10	0
53.85	1.36918e-06	8.70147e-08	1.19455e-10	5.62102e-11
53.88	1.43707e-06	8.73735e-08	1.02602e-10	1.83059e-11
53.91	1.40495e-06	8.81218e-08	1.44457e-12	2.96518e-10
53.94	1.37457e-06	8.76914e-08	1.11038e-10	2.07955e-10
53.97	1.41385e-06	8.8703e-08	2.67025e-10	4.77714e-11
54	1.41578e-06	8.83081e-08	0	1.78441e-10
54.03	1.37672e-06	8.99829e-08	2.20564e-10	6.88798e-11
54.06	1.46458e-06	8.83489e-08	9.40953e-11	2.24891e-10
54.09	1.38559e-06	8.8689e-08	2.20595e-10	0
54.12	1.43183e-06	8.81654e-08	1.91157e-10	2.67221e-11
54.15	1.4277e-06	8.86679e-08	3.09378e-11	1.02602e-10
54.18	1.41341e-06	8.83119e-08	2.25013e-11	2.6729e-11
54.21	1.39062e-06	8.82633e-08	0	1.70191e-10
54.24	1.43699e-06	8.94446e-08	0	8.58302e-11
54.27	1.4291e-06	8.83099e-08	7.72545e-11	1.02533e-10
54.3	1.3943e-06	8.77026e-08	1.40522e-10	2.66975e-10
54.33	1.43726e-06	8.72888e-08	1.61645e-10	1.40579e-10
54.36	1.46922e-06	8.79259e-08	1.7423e-10	1.19521e-10
54.39	1.43736e-06	8.75259e-08	1.61603e-10	1.44716e-10
54.42	1.40444e-06	8.72664e-08	1.44766e-10	8.569e-11
54.45	1.43945e-06	8.81147e-08	1.82825e-10	9.41935e-11
54.48	1.35753e-06	8.84891e-08	6.4618e-11	1.2786e-10
54.51	1.42144e-06	8.77203e-08	4.77826e-11	1.82892e-11
54.54	1.44984e-06	8.67902e-08	3.09431e-11	0
54.57	1.49298e-06	8.69708e-08	2.58579e-10	1.82669e-10
54.6	1.48759e-06	8.81631e-08	7.72772e-11	3.94039e-11
54.63	1.4929e-06	8.77726e-08	1.27821e-10	1.57355e-10
54.66	1.44965e-06	8.83362e-08	1.99555e-10	1.19465e-10
54.69	1.46404e-06	8.89352e-08	1.65791e-10	1.65783e-10
54.72	1.44872e-06	8.92591e-08	1.53239e-10	1.91106e-10
54.75	1.45313e-06	8.7455e-08	3.09571e-11	1.36327e-10
54.78	1.45826e-06	8.7803e-08	6.04182e-11	2.20701e-10
54.81	1.465e-06	8.56946e-08	6.89422e-11	9.83926e-11
54.84	1.46508e-06	8.62157e-08	0	2.67878e-11
54.87	1.44306e-06	8.58656e-08	2.92293e-10	0
54.9	1.45368e-06	8.88456e-08	2.20646e-10	2.67308e-11
54.93	1.44356e-06	8.69923e-08	2.07934e-10	1.40554e-10
54.96	1.40532e-06	8.51736e-08	2.58493e-10	6.46577e-11
54.99	1.48425e-06	8.78984e-08	3.38613e-10	1.69994e-10
55.02	1.46138e-06	8.73677e-08	4.52461e-10	8.14994e-11
55.05	1.45963e-06	8.83321e-08	4.77702e-10	1.40594e-10
55.08	1.48299e-06	8.76122e-08	5.83124e-10	2.03849e-10
55.11	1.43625e-06	8.59356e-08	5.32515e-10	1.86881e-10
55.14	1.47206e-06	8.75939e-08	5.61986e-10	2.75448e-10
55.17	1.41289e-06	8.7414e-08	4.82017e-10	1.53172e-10
55.2	1.42685e-06	8.65186e-08	6.04102e-10	1.61564e-10
55.23	1.45811e-06	8.72969e-08	7.60218e-10	2.67325e-11
55.26	1.46135e-06	8.71844e-08	8.10617e-10	0
55.29	1.45916e-06	8.58448e-08	9.03317e-10	1.99564e-10
55.32	1.46103e-06	8.68529e-08	1.19428e-09	0
55.35	1.42107e-06	8.66545e-08	1.23221e-09	1.44751e-10
55.38	1.47341e-06	8.66038e-08	1.48073e-09	9.83086e-11
55.41	1.48641e-06	8.69702e-08	1.44713e-09	1.53144e-10
55.44	1.47678e-06	8.41528e-08	1.48037e-09	2.58648e-10
55.47	1.47855e-06	8.56219e-08	1.91934e-09	4.77901e-11
55.5	1.47209e-06	8.77694e-08	2.73185e-09	9.41346e-11
55.53	1.49673e-06	8.71496e-08	3.06106e-09	1.02699e-10
55.56	1.48274e-06	8.69071e-08	3.89073e-09	1.78576e-10
55.59	1.47432e-06	8.67973e-08	4.34751e-09	1.40566e-10
55.62	1.44046e-06	8.76235e-08	5.3613e-09	0
55.65	1.47248e-06	8.66053e-08	6.85443e-09	1.82828e-10
55.68	1.47095e-06	8.56705e-08	8.24947e-09	1.48973e-10
55.71	1.46818e-06	8.61657e-08	9.11793e-09	1.15206e-10
55.74	1.4277e-06	8.69695e-08	9.56917e-09	2.5022e-10
55.77	1.43573e-06	8.73518e-08	1.00839e-08	1.99503e-10
55.8	1.43708e-06	8.74106e-08	1.11897e-08	3.09174e-10
55.83	1.49636e-06	8.83426e-08	1.1785e-08	1.82708e-11
55.86	1.5008e-06	8.89063e-08	1.31026e-08	1.82803e-10
55.89	1.50574e-06	8.39193e-08	1.51229e-08	3.09624e-11
55.92	1.46659e-06	8.59535e-08	1.70066e-08	2.33262e-10
55.95	1.43752e-06	8.59293e-08	1.85167e-08	8.15329e-11
55.98	1.41181e-06	8.50479e-08	2.21122e-08	1.27944e-10
56.01	1.45477e-06	8.7054e-08	2.48886e-08	7.7269e-11
56.04	1.46909e-06	8.68017e-08	2.63367e-08	0
56.07	1.43563e-06	8.65776e-08	2.7257e-08	1.40477e-10
56.1	1.43865e-06	8.79244e-08	2.837e-08	1.78521e-10
56.13	1.47696e-06	8.80738e-08	2.93125e-08	1.61614e-10
56.16	1.43994e-06	8.83408e-08	3.11582e-08	1.82647e-10
56.19	1.41648e-06	8.82129e-08	3.36208e-08	2.67083e-11
56.22	1.43476e-06	8.83059e-08	3.42706e-08	1.3211e-10
56.25	1.46065e-06	8.95289e-08	3.47273e-08	7.31104e-11
56.28	1.41136e-06	8.97588e-08	3.65719e-08	5.62969e-11
56.31	1.48942e-06	8.99894e-08	3.83737e-08	1.32215e-10
56.34	1.45086e-06	9.0237e-08	3.9945e-08	0
56.37	1.41745e-06	9.07023e-08	4.07136e-08	1.74213e-10
56.4	1.4487e-06	9.13662e-08	4.05516e-08	9.41346e-11
56.43	1.48382e-06	9.17887e-08	3.98329e-08	1.995e-10
56.46	1.4166e-06	9.0996e-08	4.02993e-08	2.75431e-10
56.49	1.47264e-06	9.06582e-08	4.13752e-08	1.61577e-10
56.52	1.45702e-06	9.07889e-08	4.38583e-08	2.1641e-10
56.55	1.48719e-06	9.04806e-08	4.47805e-08	6.04651e-11
56.58	1.45212e-06	8.92043e-08	4.39818e-08	1.99659e-10
56.61	1.42381e-06	8.93404e-08	4.51527e-08	0
56.64	1.44363e-06	9.03472e-08	4.52559e-08	0
56.67	1.44309e-06	9.04604e-08	4.73773e-08	1.74412e-10
56.7	1.46768e-06	9.10311e-08	4.6761e-08	1.3213e-10
56.73	1.46865e-06	9.14274e-08	4.87282e-08	1.49004e-10
56.76	1.45719e-06	8.92796e-08	4.99236e-08	1.19417e-10
56.79	1.43224e-06	8.87613e-08	5.011e-08	2.07976e-10
56.82	1.46551e-06	8.92104e-08	5.12599e-08	1.48919e-10
56.85	1.46568e-06	8.94922e-08	5.10777e-08	6.88617e-11
56.88	1.46361e-06	9.09475e-08	5.10276e-08	2.03749e-10
56.91	1.46194e-06	8.97992e-08	5.12201e-08	5.6241e-11
56.94	1.46879e-06	9.12016e-08	5.32562e-08	8.15958e-11
56.97	1.48806e-06	9.21901e-08	5.27787e-08	9.41978e-11
57	1.50493e-06	9.15028e-08	5.42093e-08	5.62969e-11
57.03	1.46668e-06	9.17645e-08	5.52888e-08	1.3628e-10
57.06	1.5284e-06	9.21572e-08	5.54031e-08	1.82636e-10
57.09	1.49253e-06	9.20187e-08	5.47692e-08	1.95455e-10
57.12	1.44414e-06	9.23411e-08	5.59793e-08	9.41477e-11
57.15	1.47633e-06	9.14879e-08	5.69328e-08	1.06826e-10
57.18	1.44573e-06	9.10405e-08	5.64757e-08	8.15623e-11
57.21	1.45477e-06	9.14049e-08	5.71022e-08	1.95272e-10
57.24	1.47946e-06	9.16115e-08	5.76995e-08	1.53182e-10
57.27	1.48744e-06	9.05035e-08	5.95124e-08	1.91095e-10
57.3	1.46225e-06	9.16409e-08	5.92097e-08	1.82741e-10
57.33	1.4544e-06	9.17775e-08	5.94837e-08	1.238e-10
57.36	1.44054e-06	9.29368e-08	5.98509e-08	1.65783e-10
57.39	1.44316e-06	9.22937e-08	6.07145e-08	6.88939e-11
57.42	1.44688e-06	9.16282e-08	6.12341e-08	8.57346e-11
57.45	1.45978e-06	9.38801e-08	6.12984e-08	6.46458e-11
57.48	1.49412e-06	9.44407e-08	6.25661e-08	0
57.51	1.47956e-06	9.30245e-08	6.27684e-08	3.09273e-11
57.54	1.47612e-06	9.38483e-08	6.34423e-08	1.02632e-10
57.57	1.47635e-06	9.39083e-08	6.27946e-08	2.7122e-10
57.6	1.48398e-06	9.46591e-08	6.43392e-08	2.58707e-10
57.63	1.47599e-06	9.46023e-08	6.48555e-08	1.11011e-10
57.66	1.46916e-06	9.37039e-08	6.37935e-08	6.04182e-11
57.69	1.48057e-06	9.40779e-08	6.48575e-08	1.44814e-10
57.72	1.51254e-06	9.28461e-08	6.30529e-08	6.051e-11
57.75	1.50841e-06	9.3574e-08	6.44703e-08	7.72772e-11
57.78	1.5242e-06	9.33996e-08	8.03724e-08	8.57388e-11
57.81	1.48468e-06	9.321e-08	8.00666e-08	2.12157e-10
57.84	1.51606e-06	9.44907e-08	8.35008e-08	1.27824e-10
57.87	1.50976e-06	9.38006e-08	8.50963e-08	1.15329e-10
57.9	1.50248e-06	9.40763e-08	9.15114e-08	9.4128e-11
57.93	1.5337e-06	9.35686e-08	8.96295e-08	1.2792e-10
57.96	1.53917e-06	9.31251e-08	9.01225e-08	1.1954e-10
57.99	1.53794e-06	9.24981e-08	9.1227e-08	5.62025e-11
58.02	1.49682e-06	9.29456e-08	9.19104e-08	9.83639e-11
58.05	1.50465e-06	9.23416e-08	9.13265e-08	2.54344e-10
58.08	1.50991e-06	9.20592e-08	9.23552e-08	1.53133e-10
58.11	1.46635e-06	9.27783e-08	9.47682e-08	6.4622e-11
58.14	1.50675e-06	9.20233e-08	9.74097e-08	1.74265e-10
58.17	1.55905e-06	9.3296e-08	9.88827e-08	1.40934e-11
58.2	1.54292e-06	9.1672e-08	1.0075e-07	4.35632e-11
58.23	1.54735e-06	9.2759e-08	9.79706e-08	7.73103e-11
58.26	1.54683e-06	9.37541e-08	1.01241e-07	0
58.29	1.5296e-06	9.39973e-08	1.03593e-07	6.46498e-11
58.32	1.51779e-06	9.47059e-08	1.04613e-07	1.44877e-10
58.35	1.53522e-06	9.4095e-08	1.05976e-07	1.91078e-10
58.38	1.54256e-06	9.45783e-08	1.05053e-07	1.10994e-10
58.41	1.53558e-06	9.33569e-08	1.07565e-07	1.86914e-10
58.44	1.5375e-06	9.35191e-08	1.07353e-07	2.41713e-10
58.47	1.53786e-06	9.32858e-08	1.11346e-07	9.00134e-11
58.5	1.54649e-06	9.3678e-08	1.13462e-07	2.12306e-10
58.53	1.56588e-06	9.27624e-08	1.20205e-07	7.309e-11
58.56	1.59392e-06	9.36653e-08	1.19948e-07	4.78256e-11
58.59	1.58525e-06	9.3381e-08	1.25273e-07	1.57399e-10
58.62	1.57225e-06	9.51368e-08	1.24443e-07	8.15686e-11
58.65	1.60249e-06	9.41623e-08	1.23851e-07	2.79639e-10
58.68	1.60933e-06	9.46525e-08	1.24453e-07	1.06871e-10
58.71	1.59082e-06	9.43127e-08	1.27375e-07	2.71206e-10
58.74	1.60842e-06	9.46257e-08	1.28412e-07	5.61756e-11
58.77	1.61731e-06	9.45192e-08	1.28843e-07	2.83864e-10
58.8	1.61037e-06	9.38533e-08	1.32214e-07	2.71196e-10
58.83	1.59976e-06	9.47504e-08	1.32698e-07	7.72917e-11
58.86	1.60797e-06	9.3765e-08	1.31889e-07	5.20382e-11
58.89	1.57663e-06	9.41905e-08	1.34004e-07	0
58.92	1.53522e-06	9.36367e-08	1.33616e-07	3.09343e-11
58.95	1.57285e-06	9.39298e-08	1.3163e-07	1.48993e-10
58.98	1.57234e-06	9.36123e-08	1.31886e-07	0
59.01	1.57717e-06	9.39848e-08	1.3505e-07	1.06867e-10
59.04	1.5529e-06	9.34633e-08	1.37506e-07	0
59.07	1.55607e-06	9.51837e-08	1.38235e-07	1.53169e-10
59.1	1.53999e-06	9.48155e-08	1.39607e-07	0
59.13	1.50059e-06	9.38011e-08	1.41304e-07	2.03741e-10
59.16	1.50607e-06	9.52462e-08	1.42211e-07	2.50146e-10
59.19	1.59312e-06	9.43566e-08	1.41545e-07	1.2366e-10
59.22	1.55023e-06	9.42067e-08	1.39922e-07	3.00737e-10
59.25	1.55281e-06	9.39871e-08	1.40896e-07	1.23605e-10
59.28	1.60056e-06	9.47319e-08	1.42798e-07	2.24864e-10
59.31	1.55785e-06	9.46986e-08	1.45475e-07	1.23736e-10
59.34	1.57121e-06	9.51936e-08	1.43938e-07	2.24849e-10
59.37	1.51381e-06	9.51905e-08	1.41584e-07	0
59.4	1.52353e-06	9.42139e-08	1.44062e-07	0
59.43	1.53132e-06	9.39947e-08	1.45928e-07	1.27872e-10
59.46	1.52052e-06	9.52718e-08	1.42575e-07	1.06808e-10
59.49	1.5449e-06	9.5453e-08	1.4456e-07	1.95346e-10
59.52	1.48697e-06	9.58801e-08	1.46332e-07	1.99526e-10
59.55	1.45193e-06	9.54237e-08	1.51051e-07	1.61664e-10
59.58	1.448e-06	9.5326e-08	1.4963e-07	1.61535e-10
59.61	1.46447e-06	9.59203e-08	1.5194e-07	2.07967e-10
59.64	1.44724e-06	9.52791e-08	1.53522e-07	1.32066e-10
59.67	1.47937e-06	9.45135e-08	1.54476e-07	1.36317e-10
59.7	1.50021e-06	9.69166e-08	1.55649e-07	9.41957e-11
59.73	1.5433e-06	9.51715e-08	1.56166e-07	0
59.76	1.53747e-06	9.51673e-08	1.53985e-07	2.25149e-11
59.79	1.55237e-06	9.413e-08	1.53899e-07	1.86914e-10
59.82	1.53025e-06	9.41407e-08	1.51605e-07	1.44796e-10
59.85	1.54415e-06	9.51434e-08	1.52323e-07	3.13377e-10
59.88	1.55159e-06	9.51595e-08	1.52235e-07	1.44746e-10
59.91	1.56269e-06	9.57737e-08	1.53323e-07	1.78504e-10
[truncated: 35,283 more rows]

## Sheet: Supplementary Figure 2
	Voltage (V)	Voltage (V)	Voltage (V)	Voltage (V)	Voltage (V)	Voltage (V)
	7.575	8.05	8.525	9	9.1	10
Time (s)	Current (A)	Current (A)	Current (A)	Current (A)	Current (A)	Current (A)
0.001	1.04819e-08	1.37006e-08	1.04819e-08	4.04446e-09	1.69193e-08	4.04446e-09
0.002	8.25733e-10	4.04446e-09	7.26318e-09	8.25733e-10	4.04446e-09	4.04446e-09
0.003	4.04446e-09	8.25733e-10	4.04446e-09	7.26318e-09	4.04446e-09	7.26318e-09
0.004	4.04446e-09	7.26318e-09	0	7.26318e-09	1.04819e-08	4.04446e-09
0.005	7.26318e-09	7.26318e-09	1.04819e-08	4.04446e-09	1.04819e-08	4.04446e-09
0.006	4.04446e-09	4.04446e-09	1.04819e-08	7.26318e-09	8.25733e-10	4.04446e-09
0.007	7.26318e-09	4.04446e-09	4.04446e-09	7.26318e-09	7.26318e-09	7.26318e-09
0.008	8.25733e-10	4.04446e-09	7.26318e-09	7.26318e-09	1.04819e-08	7.26318e-09
0.009	4.04446e-09	1.04819e-08	7.26318e-09	4.04446e-09	1.04819e-08	1.37006e-08
0.01	4.04446e-09	1.37006e-08	7.26318e-09	1.04819e-08	7.26318e-09	4.04446e-09
0.011	7.26318e-09	7.26318e-09	7.26318e-09	4.04446e-09	4.04446e-09	7.26318e-09
0.012	1.04819e-08	0	8.25733e-10	7.26318e-09	1.04819e-08	7.26318e-09
0.013	4.04446e-09	4.04446e-09	7.26318e-09	4.04446e-09	7.26318e-09	1.37006e-08
0.014	1.37006e-08	4.04446e-09	1.37006e-08	4.04446e-09	1.04819e-08	8.25733e-10
0.015	4.04446e-09	1.04819e-08	4.04446e-09	8.25733e-10	7.26318e-09	1.37006e-08
0.016	7.26318e-09	8.25733e-10	4.04446e-09	7.26318e-09	7.26318e-09	4.04446e-09
0.017	1.04819e-08	1.04819e-08	7.26318e-09	1.04819e-08	1.04819e-08	8.25733e-10
0.018	7.26318e-09	8.25733e-10	1.04819e-08	7.26318e-09	4.04446e-09	7.26318e-09
0.019	4.04446e-09	4.04446e-09	8.25733e-10	8.25733e-10	1.04819e-08	7.26318e-09
0.02	1.04819e-08	4.04446e-09	1.04819e-08	4.04446e-09	1.04819e-08	1.04819e-08
0.021	1.04819e-08	4.04446e-09	7.26318e-09	4.04446e-09	7.26318e-09	7.26318e-09
0.022	4.04446e-09	8.25733e-10	4.04446e-09	1.04819e-08	1.04819e-08	1.04819e-08
0.023	7.26318e-09	1.04819e-08	7.26318e-09	8.25733e-10	7.26318e-09	8.25733e-10
0.024	7.26318e-09	4.04446e-09	8.25733e-10	7.26318e-09	7.26318e-09	7.26318e-09
0.025	7.26318e-09	4.04446e-09	7.26318e-09	8.25733e-10	1.37006e-08	7.26318e-09
0.026	7.26318e-09	8.25733e-10	7.26318e-09	4.04446e-09	8.25733e-10	7.26318e-09
0.027	4.04446e-09	1.04819e-08	1.04819e-08	4.04446e-09	4.04446e-09	7.26318e-09
0.028	8.25733e-10	7.26318e-09	8.25733e-10	7.26318e-09	1.04819e-08	1.37006e-08
0.029	4.04446e-09	1.04819e-08	4.04446e-09	4.04446e-09	4.04446e-09	1.04819e-08
0.03	7.26318e-09	8.25733e-10	7.26318e-09	7.26318e-09	7.26318e-09	1.37006e-08
0.031	7.26318e-09	1.04819e-08	7.26318e-09	4.04446e-09	4.04446e-09	4.04446e-09
0.032	8.25733e-10	7.26318e-09	7.26318e-09	4.04446e-09	1.04819e-08	7.26318e-09
0.033	4.04446e-09	1.04819e-08	4.04446e-09	7.26318e-09	1.04819e-08	7.26318e-09
0.034	8.25733e-10	7.26318e-09	7.26318e-09	7.26318e-09	4.04446e-09	4.04446e-09
0.035	4.04446e-09	4.04446e-09	7.26318e-09	1.04819e-08	1.37006e-08	1.04819e-08
0.036	7.26318e-09	4.04446e-09	4.04446e-09	1.04819e-08	7.26318e-09	1.04819e-08
0.037	1.04819e-08	8.25733e-10	8.25733e-10	7.26318e-09	1.04819e-08	7.26318e-09
0.038	4.04446e-09	7.26318e-09	8.25733e-10	7.26318e-09	7.26318e-09	7.26318e-09
0.039	7.26318e-09	4.04446e-09	4.04446e-09	8.25733e-10	7.26318e-09	1.04819e-08
0.04	4.04446e-09	0	7.26318e-09	7.26318e-09	1.04819e-08	7.26318e-09
0.041	7.26318e-09	7.26318e-09	4.04446e-09	8.25733e-10	1.37006e-08	7.26318e-09
0.042	1.04819e-08	1.69193e-08	4.04446e-09	1.04819e-08	4.04446e-09	1.37006e-08
0.043	4.04446e-09	1.37006e-08	1.04819e-08	8.25733e-10	8.25733e-10	8.25733e-10
0.044	4.04446e-09	1.04819e-08	8.25733e-10	8.25733e-10	4.04446e-09	4.04446e-09
0.045	1.04819e-08	4.04446e-09	1.04819e-08	8.25733e-10	4.04446e-09	1.04819e-08
0.046	1.04819e-08	4.04446e-09	1.04819e-08	4.04446e-09	8.25733e-10	7.26318e-09
0.047	4.04446e-09	0	0	4.04446e-09	7.26318e-09	4.04446e-09
0.048	1.37006e-08	7.26318e-09	7.26318e-09	1.37006e-08	4.04446e-09	4.04446e-09
0.049	4.04446e-09	7.26318e-09	8.25733e-10	4.04446e-09	7.26318e-09	7.26318e-09
0.05	7.26318e-09	4.04446e-09	7.26318e-09	7.26318e-09	7.26318e-09	1.04819e-08
0.051	7.26318e-09	4.04446e-09	4.04446e-09	7.26318e-09	1.37006e-08	4.04446e-09
0.052	4.04446e-09	1.04819e-08	7.26318e-09	4.04446e-09	7.26318e-09	1.04819e-08
0.053	1.04819e-08	7.26318e-09	8.25733e-10	1.37006e-08	0	7.26318e-09
0.054	4.04446e-09	1.04819e-08	4.04446e-09	7.26318e-09	7.26318e-09	7.26318e-09
0.055	7.26318e-09	7.26318e-09	4.04446e-09	8.25733e-10	4.04446e-09	1.04819e-08
0.056	7.26318e-09	8.25733e-10	4.04446e-09	8.25733e-10	8.25733e-10	4.04446e-09
0.057	4.04446e-09	7.26318e-09	7.26318e-09	1.04819e-08	7.26318e-09	7.26318e-09
0.058	7.26318e-09	7.26318e-09	4.04446e-09	7.26318e-09	7.26318e-09	1.37006e-08
0.059	7.26318e-09	7.26318e-09	1.04819e-08	7.26318e-09	1.04819e-08	7.26318e-09
0.06	7.26318e-09	4.04446e-09	1.04819e-08	4.04446e-09	4.04446e-09	1.37006e-08
0.061	1.37006e-08	1.37006e-08	8.25733e-10	4.04446e-09	4.04446e-09	1.04819e-08
0.062	4.04446e-09	1.69193e-08	4.04446e-09	4.04446e-09	0	7.26318e-09
0.063	1.04819e-08	7.26318e-09	0	1.04819e-08	8.25733e-10	7.26318e-09
0.064	7.26318e-09	1.04819e-08	1.04819e-08	1.37006e-08	8.25733e-10	4.04446e-09
0.065	8.25733e-10	1.04819e-08	7.26318e-09	1.04819e-08	7.26318e-09	7.26318e-09
0.066	8.25733e-10	7.26318e-09	7.26318e-09	1.37006e-08	4.04446e-09	7.26318e-09
0.067	7.26318e-09	7.26318e-09	7.26318e-09	7.26318e-09	8.25733e-10	7.26318e-09
0.068	7.26318e-09	4.04446e-09	7.26318e-09	7.26318e-09	8.25733e-10	1.04819e-08
0.069	4.04446e-09	7.26318e-09	1.04819e-08	7.26318e-09	7.26318e-09	7.26318e-09
0.07	7.26318e-09	7.26318e-09	1.04819e-08	7.26318e-09	1.04819e-08	1.69193e-08
0.071	8.25733e-10	1.04819e-08	1.04819e-08	7.26318e-09	1.37006e-08	8.25733e-10
0.072	4.04446e-09	1.37006e-08	4.04446e-09	7.26318e-09	8.25733e-10	7.26318e-09
0.073	1.04819e-08	7.26318e-09	4.04446e-09	4.04446e-09	4.04446e-09	1.04819e-08
0.074	4.04446e-09	7.26318e-09	7.26318e-09	4.04446e-09	8.25733e-10	1.37006e-08
0.075	1.04819e-08	7.26318e-09	7.26318e-09	7.26318e-09	7.26318e-09	1.37006e-08
0.076	8.25733e-10	1.04819e-08	8.25733e-10	4.04446e-09	7.26318e-09	8.25733e-10
0.077	7.26318e-09	7.26318e-09	1.37006e-08	4.04446e-09	7.26318e-09	7.26318e-09
0.078	7.26318e-09	4.04446e-09	4.04446e-09	1.04819e-08	7.26318e-09	1.04819e-08
0.079	7.26318e-09	1.04819e-08	4.04446e-09	7.26318e-09	8.25733e-10	7.26318e-09
0.08	1.04819e-08	4.04446e-09	7.26318e-09	7.26318e-09	7.26318e-09	7.26318e-09
0.081	7.26318e-09	1.37006e-08	1.04819e-08	1.04819e-08	4.04446e-09	7.26318e-09
0.082	8.25733e-10	7.26318e-09	7.26318e-09	7.26318e-09	7.26318e-09	7.26318e-09
0.083	1.04819e-08	7.26318e-09	4.04446e-09	7.26318e-09	7.26318e-09	1.04819e-08
0.084	4.04446e-09	1.04819e-08	4.04446e-09	1.04819e-08	7.26318e-09	1.37006e-08
0.085	4.04446e-09	1.04819e-08	4.04446e-09	4.04446e-09	0	7.26318e-09
0.086	4.04446e-09	1.04819e-08	1.04819e-08	4.04446e-09	7.26318e-09	7.26318e-09
0.087	1.04819e-08	4.04446e-09	4.04446e-09	4.04446e-09	1.04819e-08	1.69193e-08
0.088	4.04446e-09	7.26318e-09	1.69193e-08	1.04819e-08	7.26318e-09	7.26318e-09
0.089	7.26318e-09	7.26318e-09	4.04446e-09	7.26318e-09	4.04446e-09	4.04446e-09
0.09	1.04819e-08	1.04819e-08	4.04446e-09	7.26318e-09	7.26318e-09	8.25733e-10
0.091	7.26318e-09	7.26318e-09	1.04819e-08	8.25733e-10	1.04819e-08	8.25733e-10
0.092	1.04819e-08	1.37006e-08	8.25733e-10	7.26318e-09	7.26318e-09	7.26318e-09
0.093	4.04446e-09	1.37006e-08	8.25733e-10	1.04819e-08	4.04446e-09	7.26318e-09
0.094	1.04819e-08	4.04446e-09	1.04819e-08	7.26318e-09	7.26318e-09	4.04446e-09
0.095	4.04446e-09	1.37006e-08	8.25733e-10	7.26318e-09	7.26318e-09	1.04819e-08
0.096	1.04819e-08	4.04446e-09	4.04446e-09	7.26318e-09	8.25733e-10	4.04446e-09
0.097	7.26318e-09	7.26318e-09	8.25733e-10	7.26318e-09	8.25733e-10	1.04819e-08
0.098	7.26318e-09	7.26318e-09	7.26318e-09	7.26318e-09	1.04819e-08	7.26318e-09
0.099	1.04819e-08	1.04819e-08	1.04819e-08	7.26318e-09	4.04446e-09	7.26318e-09
0.1	1.04819e-08	1.37006e-08	7.26318e-09	7.26318e-09	1.04819e-08	1.37006e-08
0.101	8.25733e-10	8.25733e-10	1.69193e-08	7.26318e-09	1.04819e-08	1.37006e-08
0.102	7.26318e-09	1.37006e-08	7.26318e-09	4.04446e-09	1.37006e-08	7.26318e-09
0.103	7.26318e-09	7.26318e-09	4.04446e-09	7.26318e-09	4.04446e-09	1.04819e-08
0.104	8.25733e-10	4.04446e-09	7.26318e-09	7.26318e-09	7.26318e-09	7.26318e-09
0.105	4.04446e-09	1.04819e-08	4.04446e-09	7.26318e-09	7.26318e-09	7.26318e-09
0.106	1.04819e-08	8.25733e-10	8.25733e-10	1.04819e-08	7.26318e-09	4.04446e-09
0.107	7.26318e-09	7.26318e-09	4.04446e-09	8.25733e-10	8.25733e-10	7.26318e-09
0.108	4.04446e-09	4.04446e-09	8.25733e-10	4.04446e-09	7.26318e-09	8.25733e-10
0.109	7.26318e-09	0	4.04446e-09	4.04446e-09	7.26318e-09	1.37006e-08
0.11	4.04446e-09	7.26318e-09	1.04819e-08	1.69193e-08	7.26318e-09	4.04446e-09
0.111	1.37006e-08	7.26318e-09	1.37006e-08	1.04819e-08	1.37006e-08	7.26318e-09
0.112	8.25733e-10	1.04819e-08	1.04819e-08	7.26318e-09	7.26318e-09	7.26318e-09
0.113	4.04446e-09	7.26318e-09	8.25733e-10	1.37006e-08	7.26318e-09	7.26318e-09
0.114	7.26318e-09	4.04446e-09	7.26318e-09	1.37006e-08	1.04819e-08	1.04819e-08
0.115	1.04819e-08	4.04446e-09	1.04819e-08	1.04819e-08	4.04446e-09	8.25733e-10
0.116	4.04446e-09	7.26318e-09	4.04446e-09	4.04446e-09	7.26318e-09	4.04446e-09
0.117	1.37006e-08	7.26318e-09	7.26318e-09	4.04446e-09	1.04819e-08	7.26318e-09
0.118	7.26318e-09	4.04446e-09	7.26318e-09	4.04446e-09	7.26318e-09	1.04819e-08
0.119	1.04819e-08	4.04446e-09	4.04446e-09	1.04819e-08	7.26318e-09	1.04819e-08
0.12	7.26318e-09	7.26318e-09	7.26318e-09	7.26318e-09	4.04446e-09	1.04819e-08
0.121	4.04446e-09	7.26318e-09	7.26318e-09	1.04819e-08	7.26318e-09	1.04819e-08
0.122	7.26318e-09	8.25733e-10	4.04446e-09	7.26318e-09	1.04819e-08	1.04819e-08
0.123	8.25733e-10	7.26318e-09	7.26318e-09	4.04446e-09	7.26318e-09	1.37006e-08
0.124	4.04446e-09	7.26318e-09	1.37006e-08	1.04819e-08	7.26318e-09	7.26318e-09
0.125	1.04819e-08	7.26318e-09	1.37006e-08	4.04446e-09	1.04819e-08	1.04819e-08
0.126	1.04819e-08	4.04446e-09	1.04819e-08	4.04446e-09	7.26318e-09	7.26318e-09
0.127	7.26318e-09	4.04446e-09	7.26318e-09	1.04819e-08	1.04819e-08	4.04446e-09
0.128	1.04819e-08	7.26318e-09	4.04446e-09	7.26318e-09	8.25733e-10	1.04819e-08
0.129	1.37006e-08	7.26318e-09	7.26318e-09	7.26318e-09	4.04446e-09	1.04819e-08
0.13	8.25733e-10	7.26318e-09	1.04819e-08	4.04446e-09	0	7.26318e-09
0.131	4.04446e-09	1.04819e-08	7.26318e-09	4.04446e-09	7.26318e-09	1.04819e-08
0.132	8.25733e-10	7.26318e-09	8.25733e-10	1.04819e-08	1.04819e-08	7.26318e-09
0.133	1.04819e-08	7.26318e-09	1.04819e-08	1.04819e-08	1.04819e-08	7.26318e-09
0.134	1.04819e-08	4.04446e-09	1.04819e-08	1.04819e-08	4.04446e-09	7.26318e-09
0.135	7.26318e-09	1.04819e-08	4.04446e-09	1.04819e-08	7.26318e-09	1.04819e-08
0.136	8.25733e-10	1.37006e-08	1.04819e-08	4.04446e-09	1.04819e-08	7.26318e-09
0.137	1.04819e-08	1.04819e-08	7.26318e-09	4.04446e-09	1.04819e-08	4.04446e-09
0.138	1.04819e-08	1.04819e-08	7.26318e-09	1.37006e-08	1.04819e-08	1.04819e-08
0.139	7.26318e-09	1.04819e-08	4.04446e-09	4.04446e-09	7.26318e-09	7.26318e-09
0.14	8.25733e-10	7.26318e-09	8.25733e-10	7.26318e-09	1.37006e-08	7.26318e-09
0.141	1.04819e-08	7.26318e-09	4.04446e-09	7.26318e-09	4.04446e-09	7.26318e-09
0.142	1.37006e-08	0	4.04446e-09	1.37006e-08	1.04819e-08	4.04446e-09
0.143	1.04819e-08	7.26318e-09	4.04446e-09	1.04819e-08	4.04446e-09	7.26318e-09
0.144	1.04819e-08	7.26318e-09	7.26318e-09	8.25733e-10	7.26318e-09	7.26318e-09
0.145	7.26318e-09	1.04819e-08	4.04446e-09	7.26318e-09	1.04819e-08	7.26318e-09
0.146	7.26318e-09	1.04819e-08	7.26318e-09	4.04446e-09	7.26318e-09	7.26318e-09
0.147	7.26318e-09	4.04446e-09	1.04819e-08	1.04819e-08	7.26318e-09	7.26318e-09
0.148	1.04819e-08	7.26318e-09	7.26318e-09	1.04819e-08	4.04446e-09	7.26318e-09
0.149	4.04446e-09	1.37006e-08	7.26318e-09	7.26318e-09	8.25733e-10	7.26318e-09
0.15	4.04446e-09	1.04819e-08	1.04819e-08	1.04819e-08	7.26318e-09	7.26318e-09
0.151	1.04819e-08	4.04446e-09	7.26318e-09	4.04446e-09	7.26318e-09	4.04446e-09
0.152	7.26318e-09	4.04446e-09	4.04446e-09	7.26318e-09	7.26318e-09	4.04446e-09
0.153	1.04819e-08	4.04446e-09	1.04819e-08	7.26318e-09	0	1.04819e-08
0.154	4.04446e-09	0	1.04819e-08	7.26318e-09	1.04819e-08	1.37006e-08
0.155	4.04446e-09	1.04819e-08	4.04446e-09	7.26318e-09	4.04446e-09	7.26318e-09
0.156	4.04446e-09	4.04446e-09	7.26318e-09	4.04446e-09	0	7.26318e-09
0.157	4.04446e-09	8.25733e-10	4.04446e-09	1.04819e-08	7.26318e-09	7.26318e-09
0.158	1.04819e-08	1.04819e-08	4.04446e-09	7.26318e-09	1.04819e-08	4.04446e-09
0.159	4.04446e-09	7.26318e-09	8.25733e-10	7.26318e-09	1.69193e-08	1.04819e-08
0.16	1.37006e-08	0	7.26318e-09	4.04446e-09	7.26318e-09	7.26318e-09
0.161	1.04819e-08	7.26318e-09	4.04446e-09	8.25733e-10	7.26318e-09	4.04446e-09
0.162	1.04819e-08	1.04819e-08	7.26318e-09	1.04819e-08	1.37006e-08	8.25733e-10
0.163	4.04446e-09	4.04446e-09	1.04819e-08	4.04446e-09	7.26318e-09	7.26318e-09
0.164	7.26318e-09	7.26318e-09	7.26318e-09	1.04819e-08	7.26318e-09	7.26318e-09
0.165	7.26318e-09	7.26318e-09	4.04446e-09	1.04819e-08	4.04446e-09	4.04446e-09
0.166	7.26318e-09	7.26318e-09	4.04446e-09	7.26318e-09	1.37006e-08	4.04446e-09
0.167	4.04446e-09	4.04446e-09	4.04446e-09	8.25733e-10	1.04819e-08	7.26318e-09
0.168	1.04819e-08	8.25733e-10	7.26318e-09	7.26318e-09	4.04446e-09	4.04446e-09
0.169	7.26318e-09	4.04446e-09	1.04819e-08	7.26318e-09	4.04446e-09	4.04446e-09
0.17	7.26318e-09	1.04819e-08	7.26318e-09	4.04446e-09	7.26318e-09	4.04446e-09
0.171	4.04446e-09	7.26318e-09	1.04819e-08	1.37006e-08	4.04446e-09	8.25733e-10
0.172	8.25733e-10	4.04446e-09	4.04446e-09	4.04446e-09	4.04446e-09	1.04819e-08
0.173	4.04446e-09	4.04446e-09	7.26318e-09	7.26318e-09	7.26318e-09	7.26318e-09
0.174	7.26318e-09	8.25733e-10	4.04446e-09	7.26318e-09	7.26318e-09	1.04819e-08
0.175	8.25733e-10	4.04446e-09	8.25733e-10	7.26318e-09	8.25733e-10	7.26318e-09
0.176	1.04819e-08	7.26318e-09	1.04819e-08	1.37006e-08	4.04446e-09	7.26318e-09
0.177	1.04819e-08	8.25733e-10	1.04819e-08	4.04446e-09	7.26318e-09	7.26318e-09
0.178	4.04446e-09	7.26318e-09	1.37006e-08	7.26318e-09	1.04819e-08	4.04446e-09
0.179	7.26318e-09	8.25733e-10	4.04446e-09	7.26318e-09	8.25733e-10	7.26318e-09
0.18	1.04819e-08	1.04819e-08	7.26318e-09	7.26318e-09	7.26318e-09	7.26318e-09
0.181	7.26318e-09	1.37006e-08	1.37006e-08	4.04446e-09	1.04819e-08	1.04819e-08
0.182	7.26318e-09	1.37006e-08	1.04819e-08	7.26318e-09	7.26318e-09	4.04446e-09
0.183	4.04446e-09	4.04446e-09	7.26318e-09	1.04819e-08	8.25733e-10	1.04819e-08
0.184	7.26318e-09	4.04446e-09	1.37006e-08	8.25733e-10	1.04819e-08	4.04446e-09
0.185	7.26318e-09	7.26318e-09	7.26318e-09	7.26318e-09	7.26318e-09	1.04819e-08
0.186	4.04446e-09	7.26318e-09	8.25733e-10	7.26318e-09	4.04446e-09	1.04819e-08
0.187	4.04446e-09	1.37006e-08	1.04819e-08	1.37006e-08	7.26318e-09	4.04446e-09
0.188	1.04819e-08	4.04446e-09	7.26318e-09	4.04446e-09	1.37006e-08	8.25733e-10
0.189	7.26318e-09	4.04446e-09	7.26318e-09	1.04819e-08	1.04819e-08	4.04446e-09
0.19	7.26318e-09	7.26318e-09	7.26318e-09	7.26318e-09	4.04446e-09	7.26318e-09
0.191	4.04446e-09	1.04819e-08	4.04446e-09	4.04446e-09	7.26318e-09	7.26318e-09
0.192	4.04446e-09	8.25733e-10	1.04819e-08	4.04446e-09	8.25733e-10	8.25733e-10
0.193	7.26318e-09	7.26318e-09	7.26318e-09	7.26318e-09	4.04446e-09	4.04446e-09
0.194	1.04819e-08	1.04819e-08	7.26318e-09	1.04819e-08	1.04819e-08	7.26318e-09
0.195	8.25733e-10	4.04446e-09	1.37006e-08	1.37006e-08	7.26318e-09	7.26318e-09
0.196	7.26318e-09	4.04446e-09	1.04819e-08	1.37006e-08	7.26318e-09	4.04446e-09
0.197	4.04446e-09	1.04819e-08	8.25733e-10	7.26318e-09	1.37006e-08	8.25733e-10
0.198	7.26318e-09	4.04446e-09	7.26318e-09	8.25733e-10	4.04446e-09	1.37006e-08
0.199	7.26318e-09	1.37006e-08	4.04446e-09	8.25733e-10	7.26318e-09	7.26318e-09
0.2	7.26318e-09	4.04446e-09	8.25733e-10	7.26318e-09	7.26318e-09	8.25733e-10
0.201	4.04446e-09	4.04446e-09	7.26318e-09	7.26318e-09	1.69193e-08	1.37006e-08
0.202	7.26318e-09	4.04446e-09	7.26318e-09	7.26318e-09	7.26318e-09	8.25733e-10
0.203	4.04446e-09	7.26318e-09	7.26318e-09	4.04446e-09	8.25733e-10	7.26318e-09
0.204	1.04819e-08	7.26318e-09	4.04446e-09	1.04819e-08	1.04819e-08	7.26318e-09
0.205	8.25733e-10	8.25733e-10	8.25733e-10	7.26318e-09	7.26318e-09	1.37006e-08
0.206	7.26318e-09	7.26318e-09	7.26318e-09	8.25733e-10	7.26318e-09	1.04819e-08
0.207	4.04446e-09	8.25733e-10	8.25733e-10	7.26318e-09	1.04819e-08	7.26318e-09
0.208	1.04819e-08	4.04446e-09	1.04819e-08	7.26318e-09	7.26318e-09	8.25733e-10
0.209	7.26318e-09	7.26318e-09	1.04819e-08	1.04819e-08	1.04819e-08	4.04446e-09
0.21	7.26318e-09	1.04819e-08	7.26318e-09	1.37006e-08	7.26318e-09	7.26318e-09
0.211	1.04819e-08	4.04446e-09	1.37006e-08	7.26318e-09	7.26318e-09	7.26318e-09
0.212	4.04446e-09	1.04819e-08	7.26318e-09	4.04446e-09	7.26318e-09	1.37006e-08
0.213	7.26318e-09	4.04446e-09	1.04819e-08	4.04446e-09	7.26318e-09	4.04446e-09
0.214	1.37006e-08	7.26318e-09	7.26318e-09	7.26318e-09	7.26318e-09	8.25733e-10
0.215	7.26318e-09	4.04446e-09	7.26318e-09	7.26318e-09	1.37006e-08	7.26318e-09
0.216	7.26318e-09	7.26318e-09	1.04819e-08	4.04446e-09	4.04446e-09	7.26318e-09
0.217	4.04446e-09	7.26318e-09	7.26318e-09	8.25733e-10	4.04446e-09	0
0.218	8.25733e-10	8.25733e-10	7.26318e-09	8.25733e-10	4.04446e-09	7.26318e-09
0.219	4.04446e-09	7.26318e-09	8.25733e-10	8.25733e-10	7.26318e-09	7.26318e-09
0.22	7.26318e-09	1.04819e-08	7.26318e-09	8.25733e-10	1.37006e-08	4.04446e-09
0.221	4.04446e-09	1.04819e-08	1.04819e-08	1.37006e-08	4.04446e-09	7.26318e-09
0.222	1.04819e-08	7.26318e-09	1.04819e-08	7.26318e-09	7.26318e-09	7.26318e-09
0.223	4.04446e-09	1.04819e-08	1.04819e-08	7.26318e-09	7.26318e-09	0
0.224	7.26318e-09	7.26318e-09	4.04446e-09	8.25733e-10	7.26318e-09	1.37006e-08
0.225	1.04819e-08	4.04446e-09	8.25733e-10	1.04819e-08	1.04819e-08	4.04446e-09
0.226	4.04446e-09	1.04819e-08	7.26318e-09	4.04446e-09	4.04446e-09	1.04819e-08
0.227	7.26318e-09	4.04446e-09	7.26318e-09	8.25733e-10	1.37006e-08	7.26318e-09
0.228	7.26318e-09	7.26318e-09	7.26318e-09	8.25733e-10	7.26318e-09	4.04446e-09
0.229	7.26318e-09	4.04446e-09	1.69193e-08	4.04446e-09	4.04446e-09	4.04446e-09
0.23	4.04446e-09	4.04446e-09	1.04819e-08	8.25733e-10	1.37006e-08	1.04819e-08
0.231	7.26318e-09	4.04446e-09	4.04446e-09	7.26318e-09	7.26318e-09	4.04446e-09
0.232	1.04819e-08	8.25733e-10	1.04819e-08	8.25733e-10	4.04446e-09	7.26318e-09
0.233	7.26318e-09	7.26318e-09	1.37006e-08	1.04819e-08	4.04446e-09	1.04819e-08
0.234	7.26318e-09	1.04819e-08	1.04819e-08	8.25733e-10	7.26318e-09	7.26318e-09
0.235	4.04446e-09	7.26318e-09	1.04819e-08	8.25733e-10	4.04446e-09	4.04446e-09
0.236	7.26318e-09	7.26318e-09	7.26318e-09	7.26318e-09	8.25733e-10	7.26318e-09
0.237	4.04446e-09	7.26318e-09	1.37006e-08	4.04446e-09	7.26318e-09	1.04819e-08
0.238	1.04819e-08	7.26318e-09	1.37006e-08	4.04446e-09	7.26318e-09	4.04446e-09
0.239	7.26318e-09	1.04819e-08	1.04819e-08	4.04446e-09	7.26318e-09	4.04446e-09
0.24	8.25733e-10	1.04819e-08	8.25733e-10	1.37006e-08	7.26318e-09	4.04446e-09
0.241	4.04446e-09	8.25733e-10	7.26318e-09	1.37006e-08	1.04819e-08	1.04819e-08
0.242	4.04446e-09	7.26318e-09	7.26318e-09	1.04819e-08	1.37006e-08	8.25733e-10
0.243	7.26318e-09	1.04819e-08	4.04446e-09	7.26318e-09	4.04446e-09	4.04446e-09
0.244	7.26318e-09	4.04446e-09	4.04446e-09	7.26318e-09	1.04819e-08	8.25733e-10
0.245	1.04819e-08	7.26318e-09	8.25733e-10	8.25733e-10	1.04819e-08	1.04819e-08
0.246	7.26318e-09	1.37006e-08	7.26318e-09	8.25733e-10	1.04819e-08	1.04819e-08
0.247	4.04446e-09	7.26318e-09	1.37006e-08	8.25733e-10	4.04446e-09	1.04819e-08
0.248	4.04446e-09	7.26318e-09	7.26318e-09	1.04819e-08	1.04819e-08	1.04819e-08
0.249	1.04819e-08	1.37006e-08	1.04819e-08	7.26318e-09	1.37006e-08	1.04819e-08
0.25	1.04819e-08	8.25733e-10	8.25733e-10	7.26318e-09	7.26318e-09	7.26318e-09
0.251	7.26318e-09	8.25733e-10	1.37006e-08	8.25733e-10	4.04446e-09	7.26318e-09
0.252	7.26318e-09	1.04819e-08	8.25733e-10	7.26318e-09	4.04446e-09	7.26318e-09
0.253	7.26318e-09	4.04446e-09	8.25733e-10	7.26318e-09	1.37006e-08	4.04446e-09
0.254	8.25733e-10	1.37006e-08	7.26318e-09	4.04446e-09	7.26318e-09	1.04819e-08
0.255	8.25733e-10	7.26318e-09	7.26318e-09	0	7.26318e-09	4.04446e-09
0.256	7.26318e-09	4.04446e-09	7.26318e-09	7.26318e-09	1.04819e-08	7.26318e-09
0.257	7.26318e-09	7.26318e-09	4.04446e-09	4.04446e-09	8.25733e-10	7.26318e-09
0.258	4.04446e-09	7.26318e-09	7.26318e-09	4.04446e-09	7.26318e-09	4.04446e-09
0.259	4.04446e-09	1.04819e-08	7.26318e-09	1.04819e-08	4.04446e-09	7.26318e-09
0.26	7.26318e-09	1.37006e-08	4.04446e-09	7.26318e-09	7.26318e-09	1.04819e-08
0.261	7.26318e-09	1.04819e-08	7.26318e-09	1.04819e-08	7.26318e-09	8.25733e-10
0.262	4.04446e-09	1.69193e-08	8.25733e-10	7.26318e-09	7.26318e-09	4.04446e-09
0.263	7.26318e-09	1.04819e-08	7.26318e-09	7.26318e-09	4.04446e-09	7.26318e-09
0.264	7.26318e-09	7.26318e-09	4.04446e-09	4.04446e-09	7.26318e-09	4.04446e-09
0.265	4.04446e-09	1.04819e-08	4.04446e-09	1.37006e-08	1.37006e-08	1.37006e-08
0.266	4.04446e-09	4.04446e-09	4.04446e-09	4.04446e-09	4.04446e-09	8.25733e-10
0.267	1.69193e-08	1.04819e-08	1.04819e-08	8.25733e-10	4.04446e-09	1.04819e-08
0.268	4.04446e-09	7.26318e-09	8.25733e-10	7.26318e-09	7.26318e-09	1.04819e-08
0.269	7.26318e-09	4.04446e-09	1.69193e-08	1.04819e-08	7.26318e-09	1.37006e-08
0.27	4.04446e-09	4.04446e-09	1.04819e-08	1.04819e-08	7.26318e-09	1.04819e-08
0.271	7.26318e-09	7.26318e-09	1.69193e-08	8.25733e-10	7.26318e-09	7.26318e-09
0.272	4.04446e-09	7.26318e-09	1.37006e-08	7.26318e-09	7.26318e-09	4.04446e-09
0.273	7.26318e-09	7.26318e-09	1.04819e-08	7.26318e-09	4.04446e-09	8.25733e-10
0.274	1.37006e-08	4.04446e-09	2.01381e-08	1.04819e-08	1.37006e-08	4.04446e-09
0.275	7.26318e-09	7.26318e-09	2.01381e-08	8.25733e-10	4.04446e-09	1.04819e-08
0.276	7.26318e-09	4.04446e-09	3.62317e-08	7.26318e-09	4.04446e-09	1.37006e-08
0.277	4.04446e-09	7.26318e-09	3.3013e-08	1.04819e-08	4.04446e-09	4.04446e-09
0.278	8.25733e-10	7.26318e-09	4.91066e-08	7.26318e-09	7.26318e-09	1.04819e-08
0.279	4.04446e-09	4.04446e-09	5.5544e-08	7.26318e-09	7.26318e-09	4.04446e-09
0.28	1.37006e-08	7.26318e-09	4.91066e-08	4.04446e-09	8.25733e-10	7.26318e-09
0.281	7.26318e-09	7.26318e-09	5.5544e-08	7.26318e-09	7.26318e-09	1.04819e-08
0.282	8.25733e-10	7.26318e-09	6.19815e-08	1.04819e-08	8.25733e-10	1.04819e-08
0.283	4.04446e-09	1.04819e-08	6.19815e-08	1.37006e-08	7.26318e-09	1.04819e-08
0.284	4.04446e-09	1.04819e-08	6.52002e-08	4.04446e-09	7.26318e-09	4.04446e-09
0.285	4.04446e-09	7.26318e-09	6.84189e-08	4.04446e-09	7.26318e-09	7.26318e-09
0.286	4.04446e-09	1.37006e-08	8.12938e-08	4.04446e-09	4.04446e-09	4.04446e-09
0.287	8.25733e-10	7.26318e-09	9.095e-08	1.04819e-08	7.26318e-09	7.26318e-09
0.288	7.26318e-09	4.04446e-09	1.19918e-07	4.04446e-09	7.26318e-09	7.26318e-09
0.289	1.04819e-08	1.04819e-08	1.26356e-07	1.04819e-08	4.04446e-09	7.26318e-09
0.29	1.37006e-08	7.26318e-09	1.45668e-07	7.26318e-09	7.26318e-09	7.26318e-09
0.291	1.04819e-08	7.26318e-09	1.45668e-07	1.04819e-08	7.26318e-09	7.26318e-09
0.292	4.04446e-09	1.04819e-08	1.58543e-07	1.37006e-08	7.26318e-09	8.25733e-10
0.293	7.26318e-09	7.26318e-09	1.68199e-07	4.04446e-09	7.26318e-09	4.04446e-09
0.294	1.04819e-08	8.25733e-10	1.84293e-07	1.04819e-08	7.26318e-09	4.04446e-09
0.295	1.69193e-08	7.26318e-09	2.13261e-07	1.37006e-08	8.25733e-10	8.25733e-10
0.296	1.04819e-08	4.04446e-09	2.32574e-07	1.04819e-08	7.26318e-09	7.26318e-09
0.297	1.37006e-08	7.26318e-09	2.26136e-07	7.26318e-09	8.25733e-10	8.25733e-10
0.298	7.26318e-09	1.04819e-08	2.55105e-07	1.04819e-08	1.37006e-08	7.26318e-09
0.299	7.26318e-09	7.26318e-09	2.9373e-07	7.26318e-09	4.04446e-09	4.04446e-09
0.3	7.26318e-09	1.37006e-08	3.45229e-07	1.04819e-08	8.25733e-10	1.04819e-08
0.301	7.26318e-09	1.04819e-08	3.51667e-07	4.04446e-09	1.04819e-08	7.26318e-09
0.302	1.37006e-08	1.37006e-08	3.90291e-07	7.26318e-09	1.04819e-08	4.04446e-09
0.303	4.04446e-09	8.25733e-10	4.22478e-07	7.26318e-09	7.26318e-09	4.04446e-09
0.304	1.37006e-08	1.04819e-08	4.90072e-07	7.26318e-09	4.04446e-09	4.04446e-09
0.305	1.04819e-08	7.26318e-09	5.64102e-07	7.26318e-09	1.04819e-08	1.04819e-08
0.306	1.37006e-08	1.37006e-08	6.51008e-07	7.26318e-09	4.04446e-09	8.25733e-10
0.307	1.04819e-08	7.26318e-09	8.66662e-07	4.04446e-09	7.26318e-09	7.26318e-09
0.308	4.04446e-09	4.04446e-09	1.07588e-06	1.37006e-08	1.04819e-08	7.26318e-09
0.309	7.26318e-09	7.26318e-09	1.43316e-06	8.25733e-10	4.04446e-09	4.04446e-09
0.31	7.26318e-09	7.26318e-09	9.36409e-06	4.04446e-09	7.26318e-09	1.04819e-08
0.311	1.04819e-08	1.04819e-08	1.84602e-05	7.26318e-09	1.37006e-08	7.26318e-09
0.312	4.04446e-09	1.37006e-08	2.09161e-05	1.37006e-08	7.26318e-09	8.25733e-10
0.313	7.26318e-09	8.25733e-10	2.22068e-05	1.04819e-08	1.37006e-08	7.26318e-09
0.314	1.04819e-08	7.26318e-09	2.32529e-05	1.04819e-08	7.26318e-09	4.04446e-09
0.315	0	4.04446e-09	2.39803e-05	4.04446e-09	4.04446e-09	1.37006e-08
0.316	7.26318e-09	7.26318e-09	2.43698e-05	1.04819e-08	0	7.26318e-09
0.317	8.25733e-10	7.26318e-09	2.46981e-05	4.04446e-09	7.26318e-09	7.26318e-09
0.318	1.04819e-08	4.04446e-09	2.53934e-05	1.37006e-08	1.04819e-08	1.04819e-08
0.319	1.04819e-08	1.69193e-08	2.61079e-05	7.26318e-09	4.04446e-09	7.26318e-09
0.32	4.04446e-09	7.26318e-09	2.59921e-05	7.26318e-09	4.04446e-09	1.04819e-08
0.321	4.04446e-09	4.04446e-09	2.62431e-05	4.04446e-09	1.04819e-08	7.26318e-09
0.322	4.04446e-09	1.04819e-08	2.56798e-05	4.04446e-09	1.04819e-08	4.04446e-09
0.323	4.04446e-09	1.04819e-08	2.60178e-05	7.26318e-09	4.04446e-09	1.37006e-08
0.324	7.26318e-09	1.04819e-08	2.61047e-05	4.04446e-09	8.25733e-10	4.04446e-09
0.325	7.26318e-09	7.26318e-09	2.64008e-05	7.26318e-09	1.04819e-08	1.04819e-08
0.326	4.04446e-09	7.26318e-09	2.67935e-05	7.26318e-09	1.37006e-08	1.37006e-08
0.327	4.04446e-09	7.26318e-09	2.68933e-05	7.26318e-09	7.26318e-09	7.26318e-09
0.328	1.04819e-08	7.26318e-09	2.68611e-05	4.04446e-09	4.04446e-09	8.25733e-10
0.329	8.25733e-10	8.25733e-10	2.71218e-05	7.26318e-09	1.04819e-08	7.26318e-09
0.33	1.04819e-08	4.04446e-09	2.74115e-05	1.04819e-08	7.26318e-09	1.04819e-08
0.331	4.04446e-09	1.04819e-08	2.71991e-05	4.04446e-09	1.37006e-08	1.37006e-08
0.332	1.37006e-08	4.04446e-09	2.71251e-05	7.26318e-09	1.04819e-08	7.26318e-09
0.333	1.04819e-08	4.04446e-09	2.71669e-05	4.04446e-09	1.04819e-08	4.04446e-09
0.334	7.26318e-09	1.04819e-08	2.73568e-05	4.04446e-09	1.04819e-08	4.04446e-09
0.335	4.04446e-09	1.04819e-08	2.7492e-05	1.04819e-08	4.04446e-09	4.04446e-09
0.336	7.26318e-09	1.04819e-08	2.74437e-05	1.04819e-08	7.26318e-09	1.04819e-08
0.337	7.26318e-09	4.04446e-09	2.73504e-05	1.37006e-08	7.26318e-09	1.04819e-08
0.338	4.04446e-09	7.26318e-09	2.76272e-05	1.04819e-08	4.04446e-09	4.04446e-09
0.339	7.26318e-09	8.25733e-10	2.736e-05	7.26318e-09	4.04446e-09	7.26318e-09
0.34	7.26318e-09	1.37006e-08	2.76755e-05	7.26318e-09	7.26318e-09	1.04819e-08
0.341	4.04446e-09	0	2.75403e-05	4.04446e-09	7.26318e-09	8.25733e-10
0.342	7.26318e-09	1.04819e-08	2.80649e-05	7.26318e-09	7.26318e-09	1.37006e-08
0.343	4.04446e-09	4.04446e-09	2.83031e-05	1.04819e-08	7.26318e-09	1.04819e-08
0.344	8.25733e-10	7.26318e-09	2.8419e-05	7.26318e-09	1.04819e-08	7.26318e-09
0.345	4.04446e-09	7.26318e-09	2.82613e-05	7.26318e-09	7.26318e-09	7.26318e-09
0.346	4.04446e-09	4.04446e-09	2.85574e-05	1.04819e-08	0	4.04446e-09
0.347	1.37006e-08	7.26318e-09	2.8522e-05	4.04446e-09	1.37006e-08	1.04819e-08
0.348	7.26318e-09	8.25733e-10	2.87183e-05	8.25733e-10	1.04819e-08	7.26318e-09
0.349	1.04819e-08	7.26318e-09	2.80681e-05	7.26318e-09	7.26318e-09	1.69193e-08
0.35	1.37006e-08	1.04819e-08	2.82741e-05	8.25733e-10	4.04446e-09	1.37006e-08
0.351	7.26318e-09	1.04819e-08	2.83643e-05	7.26318e-09	7.26318e-09	7.26318e-09
0.352	1.04819e-08	7.26318e-09	2.83868e-05	8.25733e-10	1.04819e-08	1.37006e-08
0.353	4.04446e-09	7.26318e-09	2.84415e-05	7.26318e-09	4.04446e-09	1.04819e-08
0.354	7.26318e-09	1.04819e-08	2.84029e-05	7.26318e-09	7.26318e-09	1.69193e-08
0.355	1.04819e-08	8.25733e-10	2.88503e-05	8.25733e-10	4.04446e-09	2.01381e-08
0.356	1.04819e-08	4.04446e-09	2.87988e-05	7.26318e-09	1.37006e-08	1.37006e-08
0.357	1.04819e-08	7.26318e-09	2.85703e-05	4.04446e-09	1.37006e-08	1.04819e-08
0.358	1.04819e-08	1.04819e-08	2.88471e-05	7.26318e-09	7.26318e-09	2.33568e-08
0.359	1.04819e-08	8.25733e-10	2.87473e-05	7.26318e-09	7.26318e-09	1.69193e-08
0.36	7.26318e-09	4.04446e-09	2.85896e-05	4.04446e-09	1.04819e-08	2.01381e-08
0.361	7.26318e-09	7.26318e-09	2.87376e-05	7.26318e-09	4.04446e-09	2.01381e-08
0.362	7.26318e-09	8.25733e-10	2.88084e-05	4.04446e-09	7.26318e-09	2.33568e-08
0.363	8.25733e-10	8.25733e-10	2.9111e-05	1.04819e-08	7.26318e-09	2.33568e-08
0.364	1.04819e-08	7.26318e-09	2.88793e-05	7.26318e-09	4.04446e-09	2.97942e-08
0.365	7.26318e-09	4.04446e-09	2.89436e-05	4.04446e-09	1.04819e-08	2.33568e-08
0.366	7.26318e-09	1.37006e-08	2.91689e-05	7.26318e-09	4.04446e-09	1.69193e-08
0.367	4.04446e-09	7.26318e-09	2.88793e-05	7.26318e-09	4.04446e-09	2.33568e-08
0.368	4.04446e-09	1.04819e-08	2.89018e-05	4.04446e-09	4.04446e-09	1.69193e-08
0.369	7.26318e-09	8.25733e-10	2.8773e-05	1.04819e-08	4.04446e-09	2.01381e-08
0.37	7.26318e-09	4.04446e-09	2.92301e-05	4.04446e-09	1.04819e-08	2.97942e-08
0.371	7.26318e-09	7.26318e-09	2.91915e-05	7.26318e-09	7.26318e-09	2.65755e-08
0.372	1.04819e-08	1.04819e-08	2.91368e-05	7.26318e-09	7.26318e-09	2.33568e-08
0.373	7.26318e-09	0	2.94715e-05	7.26318e-09	4.04446e-09	2.65755e-08
0.374	8.25733e-10	4.04446e-09	2.92655e-05	1.04819e-08	1.37006e-08	2.97942e-08
0.375	4.04446e-09	1.04819e-08	2.93556e-05	1.04819e-08	7.26318e-09	2.65755e-08
0.376	7.26318e-09	8.25733e-10	2.94876e-05	1.37006e-08	7.26318e-09	2.97942e-08
0.377	1.04819e-08	7.26318e-09	2.95037e-05	7.26318e-09	7.26318e-09	2.65755e-08
0.378	8.25733e-10	4.04446e-09	2.92655e-05	7.26318e-09	4.04446e-09	2.33568e-08
0.379	4.04446e-09	4.04446e-09	2.93267e-05	4.04446e-09	1.04819e-08	2.01381e-08
0.38	1.04819e-08	7.26318e-09	2.94007e-05	7.26318e-09	1.37006e-08	2.65755e-08
0.381	4.04446e-09	1.04819e-08	2.97419e-05	4.04446e-09	7.26318e-09	2.97942e-08
0.382	4.04446e-09	4.04446e-09	2.98256e-05	4.04446e-09	4.04446e-09	2.01381e-08
0.383	7.26318e-09	7.26318e-09	2.96904e-05	4.04446e-09	4.04446e-09	2.97942e-08
0.384	7.26318e-09	7.26318e-09	2.98288e-05	8.25733e-10	1.37006e-08	3.3013e-08
0.385	4.04446e-09	1.37006e-08	2.99254e-05	1.04819e-08	7.26318e-09	3.62317e-08
0.386	4.04446e-09	4.04446e-09	3.01346e-05	7.26318e-09	1.04819e-08	3.94504e-08
0.387	1.04819e-08	4.04446e-09	2.98127e-05	8.25733e-10	4.04446e-09	3.62317e-08
0.388	4.04446e-09	4.04446e-09	2.99479e-05	4.04446e-09	4.04446e-09	3.62317e-08
0.389	7.26318e-09	7.26318e-09	2.98771e-05	8.25733e-10	0	3.94504e-08
0.39	4.04446e-09	7.26318e-09	2.99736e-05	7.26318e-09	0	4.58879e-08
0.391	4.04446e-09	8.25733e-10	2.99254e-05	4.04446e-09	4.04446e-09	3.62317e-08
0.392	1.04819e-08	4.04446e-09	3.01989e-05	4.04446e-09	7.26318e-09	4.26691e-08
0.393	7.26318e-09	4.04446e-09	3.03148e-05	4.04446e-09	7.26318e-09	4.26691e-08
0.394	7.26318e-09	4.04446e-09	3.01893e-05	7.26318e-09	1.04819e-08	3.62317e-08
0.395	4.04446e-09	8.25733e-10	3.03019e-05	0	1.04819e-08	3.94504e-08
0.396	4.04446e-09	4.04446e-09	3.0376e-05	4.04446e-09	1.04819e-08	5.23253e-08
0.397	7.26318e-09	7.26318e-09	3.05884e-05	4.04446e-09	7.26318e-09	4.58879e-08
0.398	7.26318e-09	7.26318e-09	3.05594e-05	7.26318e-09	8.25733e-10	4.26691e-08
0.399	1.04819e-08	1.04819e-08	3.0244e-05	4.04446e-09	7.26318e-09	5.23253e-08
0.4	7.26318e-09	4.04446e-09	3.00477e-05	8.25733e-10	7.26318e-09	4.91066e-08
0.401	1.04819e-08	1.04819e-08	3.05852e-05	4.04446e-09	4.04446e-09	4.26691e-08
0.402	1.37006e-08	7.26318e-09	3.04178e-05	8.25733e-10	7.26318e-09	4.91066e-08
0.403	1.04819e-08	8.25733e-10	3.07976e-05	1.69193e-08	1.37006e-08	5.23253e-08
0.404	7.26318e-09	4.04446e-09	3.0038e-05	4.04446e-09	1.37006e-08	4.91066e-08
0.405	7.26318e-09	4.04446e-09	3.08266e-05	4.04446e-09	1.04819e-08	5.87627e-08
0.406	1.04819e-08	7.26318e-09	3.07268e-05	7.26318e-09	1.69193e-08	5.5544e-08
0.407	7.26318e-09	4.04446e-09	4.3811e-05	1.69193e-08	1.04819e-08	4.91066e-08
0.408	7.26318e-09	8.25733e-10	4.50148e-05	0	1.04819e-08	6.84189e-08
0.409	1.04819e-08	4.04446e-09	4.51082e-05	4.04446e-09	1.37006e-08	6.19815e-08
0.41	7.26318e-09	8.25733e-10	4.55556e-05	7.26318e-09	7.26318e-09	5.87627e-08
0.411	7.26318e-09	1.37006e-08	4.61253e-05	4.04446e-09	1.04819e-08	6.19815e-08
0.412	7.26318e-09	4.04446e-09	4.55781e-05	1.04819e-08	8.25733e-10	6.84189e-08
0.413	8.25733e-10	4.04446e-09	4.57294e-05	1.04819e-08	4.04446e-09	7.16376e-08
0.414	8.25733e-10	8.25733e-10	4.54107e-05	7.26318e-09	7.26318e-09	6.84189e-08
0.415	7.26318e-09	4.04446e-09	4.5517e-05	7.26318e-09	7.26318e-09	7.16376e-08
0.416	1.04819e-08	4.04446e-09	4.61189e-05	7.26318e-09	7.26318e-09	6.52002e-08
0.417	4.04446e-09	4.04446e-09	4.59193e-05	1.37006e-08	7.26318e-09	7.80751e-08
0.418	1.04819e-08	4.04446e-09	4.58968e-05	8.25733e-10	7.26318e-09	7.48564e-08
0.419	7.26318e-09	8.25733e-10	4.55685e-05	7.26318e-09	7.26318e-09	7.48564e-08
0.42	8.25733e-10	4.04446e-09	4.62476e-05	8.25733e-10	4.04446e-09	7.48564e-08
0.421	8.25733e-10	7.26318e-09	4.6592e-05	8.25733e-10	1.04819e-08	7.80751e-08
0.422	4.04446e-09	7.26318e-09	4.66725e-05	4.04446e-09	4.04446e-09	8.12938e-08
0.423	7.26318e-09	1.04819e-08	4.71811e-05	1.04819e-08	7.26318e-09	8.77313e-08
0.424	7.26318e-09	7.26318e-09	4.74257e-05	8.25733e-10	0	8.77313e-08
0.425	7.26318e-09	7.26318e-09	4.72615e-05	7.26318e-09	7.26318e-09	9.41687e-08
0.426	7.26318e-09	4.04446e-09	4.73452e-05	7.26318e-09	7.26318e-09	8.77313e-08
0.427	4.04446e-09	4.04446e-09	4.80823e-05	7.26318e-09	1.37006e-08	9.095e-08
0.428	8.25733e-10	7.26318e-09	4.86649e-05	4.04446e-09	1.37006e-08	8.45125e-08
0.429	7.26318e-09	7.26318e-09	4.84621e-05	7.26318e-09	7.26318e-09	9.73874e-08
0.43	7.26318e-09	4.04446e-09	4.8549e-05	7.26318e-09	1.04819e-08	9.095e-08
0.431	4.04446e-09	4.04446e-09	4.85523e-05	7.26318e-09	7.26318e-09	9.41687e-08
0.432	4.04446e-09	4.04446e-09	4.88194e-05	7.26318e-09	4.04446e-09	9.41687e-08
0.433	4.04446e-09	7.26318e-09	4.90125e-05	8.25733e-10	4.04446e-09	1.07044e-07
0.434	1.04819e-08	1.04819e-08	4.95082e-05	4.04446e-09	4.04446e-09	1.03825e-07
0.435	4.04446e-09	7.26318e-09	5.0049e-05	7.26318e-09	4.04446e-09	1.10262e-07
0.436	4.04446e-09	1.37006e-08	4.96788e-05	8.25733e-10	7.26318e-09	1.167e-07
0.437	7.26318e-09	1.37006e-08	4.99943e-05	4.04446e-09	1.04819e-08	1.32793e-07
0.438	8.25733e-10	4.04446e-09	5.02775e-05	7.26318e-09	4.04446e-09	1.4245e-07
0.439	4.04446e-09	4.04446e-09	5.0329e-05	4.04446e-09	4.04446e-09	1.55324e-07
0.44	7.26318e-09	4.04446e-09	5.01069e-05	4.04446e-09	4.04446e-09	1.55324e-07
0.441	4.04446e-09	1.04819e-08	5.0432e-05	1.04819e-08	7.26318e-09	1.58543e-07
0.442	4.04446e-09	7.26318e-09	5.0535e-05	4.04446e-09	1.04819e-08	1.77855e-07
0.443	4.04446e-09	8.25733e-10	5.05157e-05	8.25733e-10	7.26318e-09	1.97168e-07
0.444	4.04446e-09	7.26318e-09	4.99556e-05	4.04446e-09	4.04446e-09	2.00387e-07
0.445	8.25733e-10	8.25733e-10	5.00619e-05	7.26318e-09	7.26318e-09	2.4223e-07
0.446	4.04446e-09	7.26318e-09	5.06766e-05	1.37006e-08	4.04446e-09	2.80855e-07
0.447	7.26318e-09	7.26318e-09	5.01681e-05	0	1.04819e-08	3.4201e-07
0.448	4.04446e-09	1.04819e-08	5.04288e-05	4.04446e-09	7.26318e-09	3.6776e-07
0.449	1.04819e-08	8.25733e-10	4.9975e-05	4.04446e-09	4.04446e-09	4.03166e-07
0.45	7.26318e-09	4.04446e-09	5.04706e-05	4.04446e-09	4.04446e-09	5.35134e-07
0.451	7.26318e-09	7.26318e-09	5.0387e-05	8.25733e-10	8.25733e-10	8.02288e-07
0.452	7.26318e-09	7.26318e-09	4.99717e-05	4.04446e-09	7.26318e-09	1.16922e-06
0.453	7.26318e-09	1.04819e-08	5.07378e-05	1.04819e-08	7.26318e-09	1.64559e-06
0.454	1.04819e-08	1.04819e-08	5.06123e-05	7.26318e-09	4.04446e-09	2.2239e-05
0.455	7.26318e-09	1.04819e-08	5.06219e-05	7.26318e-09	4.04446e-09	3.00123e-05
0.456	4.04446e-09	8.25733e-10	5.09213e-05	4.04446e-09	1.04819e-08	3.12257e-05
0.457	4.04446e-09	7.26318e-09	5.04481e-05	4.04446e-09	7.26318e-09	3.24875e-05
0.458	4.04446e-09	1.04819e-08	5.06251e-05	7.26318e-09	8.25733e-10	3.26548e-05
0.459	8.25733e-10	4.04446e-09	4.95018e-05	4.04446e-09	7.26318e-09	3.3128e-05
0.46	1.04819e-08	4.04446e-09	5.05994e-05	4.04446e-09	7.26318e-09	3.26677e-05
0.461	1.04819e-08	8.25733e-10	5.03419e-05	7.26318e-09	7.26318e-09	3.35142e-05
0.462	7.26318e-09	1.04819e-08	4.98848e-05	1.04819e-08	7.26318e-09	3.35497e-05
0.463	1.37006e-08	1.04819e-08	5.00522e-05	4.04446e-09	7.26318e-09	3.44412e-05
0.464	7.26318e-09	7.26318e-09	5.01874e-05	8.25733e-10	8.25733e-10	3.5188e-05
0.465	4.04446e-09	7.26318e-09	4.95694e-05	1.04819e-08	8.25733e-10	3.54326e-05
0.466	1.04819e-08	1.37006e-08	4.96466e-05	7.26318e-09	7.26318e-09	3.60699e-05
0.467	4.04446e-09	4.04446e-09	4.99363e-05	8.25733e-10	8.25733e-10	3.67362e-05
0.468	4.04446e-09	1.69193e-08	5.00683e-05	8.25733e-10	1.04819e-08	3.67169e-05
0.469	1.04819e-08	1.04819e-08	5.04545e-05	1.04819e-08	4.04446e-09	3.7116e-05
0.47	4.04446e-09	7.26318e-09	5.03837e-05	4.04446e-09	4.04446e-09	3.70677e-05
0.471	7.26318e-09	4.04446e-09	5.0432e-05	4.04446e-09	1.04819e-08	3.76632e-05
0.472	8.25733e-10	4.04446e-09	5.00007e-05	7.26318e-09	4.04446e-09	3.76536e-05
0.473	4.04446e-09	1.37006e-08	5.04545e-05	1.04819e-08	8.25733e-10	3.77276e-05
0.474	1.04819e-08	7.26318e-09	5.04095e-05	1.04819e-08	7.26318e-09	3.79786e-05
0.475	1.04819e-08	7.26318e-09	5.05672e-05	7.26318e-09	7.26318e-09	3.79046e-05
0.476	7.26318e-09	4.04446e-09	5.06155e-05	4.04446e-09	8.25733e-10	3.79175e-05
0.477	7.26318e-09	4.04446e-09	5.02067e-05	4.04446e-09	7.26318e-09	3.82201e-05
0.478	1.04819e-08	8.25733e-10	5.14524e-05	7.26318e-09	1.04819e-08	3.7866e-05
0.479	7.26318e-09	1.04819e-08	5.13783e-05	7.26318e-09	1.04819e-08	3.8175e-05
0.48	7.26318e-09	1.37006e-08	5.10146e-05	7.26318e-09	4.04446e-09	3.86031e-05
0.481	1.04819e-08	8.25733e-10	5.10178e-05	4.04446e-09	4.04446e-09	3.86771e-05
0.482	4.04446e-09	1.04819e-08	5.09213e-05	7.26318e-09	4.04446e-09	3.89797e-05
0.483	1.04819e-08	7.26318e-09	5.12979e-05	1.04819e-08	4.04446e-09	3.83005e-05
0.484	8.25733e-10	4.04446e-09	5.09889e-05	1.04819e-08	1.04819e-08	3.85291e-05
0.485	1.04819e-08	4.04446e-09	5.0712e-05	7.26318e-09	1.37006e-08	3.89732e-05
0.486	1.69193e-08	1.37006e-08	5.06638e-05	1.04819e-08	4.04446e-09	3.86739e-05
0.487	1.04819e-08	1.04819e-08	5.0387e-05	7.26318e-09	8.25733e-10	3.84357e-05
0.488	7.26318e-09	1.04819e-08	4.9991e-05	4.04446e-09	1.04819e-08	3.87286e-05
0.489	7.26318e-09	4.04446e-09	5.03676e-05	8.25733e-10	4.04446e-09	3.89314e-05
0.49	8.25733e-10	7.26318e-09	5.02904e-05	7.26318e-09	1.04819e-08	3.89829e-05
0.491	1.04819e-08	1.37006e-08	5.03355e-05	7.26318e-09	7.26318e-09	3.90408e-05
0.492	7.26318e-09	1.04819e-08	5.07571e-05	4.04446e-09	7.26318e-09	3.8999e-05
0.493	1.04819e-08	7.26318e-09	5.06412e-05	1.37006e-08	7.26318e-09	3.87415e-05
0.494	7.26318e-09	4.04446e-09	5.07957e-05	7.26318e-09	7.26318e-09	3.90537e-05
0.495	7.26318e-09	4.04446e-09	5.04739e-05	7.26318e-09	1.04819e-08	3.87125e-05
0.496	7.26318e-09	4.04446e-09	5.08183e-05	7.26318e-09	7.26318e-09	3.8764e-05
0.497	4.04446e-09	1.04819e-08	5.0432e-05	4.04446e-09	7.26318e-09	3.89121e-05
0.498	1.04819e-08	7.26318e-09	5.05543e-05	0	8.25733e-10	3.87833e-05
0.499	8.25733e-10	1.04819e-08	5.01938e-05	1.04819e-08	1.04819e-08	3.87608e-05
0.5	4.04446e-09	7.26318e-09	5.06992e-05	1.04819e-08	8.25733e-10	3.88284e-05
0.501	4.04446e-09	4.04446e-09	5.06026e-05	1.04819e-08	4.04446e-09	3.83585e-05
0.502	8.25733e-10	7.26318e-09	5.0506e-05	1.04819e-08	7.26318e-09	3.81331e-05
0.503	4.04446e-09	7.26318e-09	5.04224e-05	7.26318e-09	8.25733e-10	3.81621e-05
0.504	1.04819e-08	4.04446e-09	5.0255e-05	7.26318e-09	8.25733e-10	3.85387e-05
0.505	7.26318e-09	7.26318e-09	5.03612e-05	7.26318e-09	7.26318e-09	3.81782e-05
0.506	7.26318e-09	7.26318e-09	5.03e-05	7.26318e-09	4.04446e-09	3.85773e-05
0.507	4.04446e-09	1.04819e-08	5.11337e-05	4.04446e-09	1.37006e-08	3.80205e-05
0.508	4.04446e-09	1.04819e-08	5.08826e-05	4.04446e-09	1.04819e-08	3.83295e-05
0.509	1.37006e-08	4.04446e-09	5.04803e-05	1.04819e-08	1.04819e-08	3.87544e-05
0.51	4.04446e-09	1.04819e-08	5.03644e-05	7.26318e-09	7.26318e-09	3.87383e-05
0.511	1.37006e-08	8.25733e-10	5.0226e-05	8.25733e-10	7.26318e-09	3.86256e-05
0.512	7.26318e-09	4.04446e-09	5.03644e-05	1.04819e-08	8.25733e-10	3.85194e-05
0.513	4.04446e-09	1.04819e-08	5.07861e-05	1.04819e-08	4.04446e-09	3.85612e-05
0.514	1.04819e-08	7.26318e-09	5.00361e-05	1.04819e-08	7.26318e-09	3.83713e-05
0.515	1.69193e-08	4.04446e-09	5.03837e-05	7.26318e-09	4.04446e-09	3.84808e-05
0.516	4.04446e-09	1.37006e-08	5.08987e-05	7.26318e-09	7.26318e-09	3.87254e-05
0.517	7.26318e-09	7.26318e-09	5.07314e-05	4.04446e-09	4.04446e-09	3.85484e-05
0.518	4.04446e-09	7.26318e-09	5.09696e-05	7.26318e-09	1.04819e-08	3.82007e-05
0.519	7.26318e-09	7.26318e-09	5.11241e-05	7.26318e-09	1.04819e-08	3.84582e-05
0.52	8.25733e-10	7.26318e-09	5.06799e-05	1.04819e-08	7.26318e-09	3.82683e-05
0.521	1.04819e-08	1.04819e-08	5.03837e-05	4.04446e-09	1.37006e-08	3.85065e-05
0.522	1.04819e-08	1.04819e-08	5.08279e-05	7.26318e-09	1.04819e-08	3.85001e-05
0.523	7.26318e-09	1.04819e-08	5.10854e-05	4.04446e-09	4.04446e-09	3.83552e-05
0.524	1.04819e-08	8.25733e-10	5.05704e-05	7.26318e-09	7.26318e-09	3.85355e-05
0.525	4.04446e-09	4.04446e-09	5.06541e-05	1.04819e-08	1.04819e-08	3.83617e-05
0.526	8.25733e-10	7.26318e-09	5.12367e-05	7.26318e-09	7.26318e-09	3.8793e-05
0.527	8.25733e-10	1.37006e-08	5.11273e-05	4.04446e-09	1.37006e-08	3.89378e-05
0.528	7.26318e-09	7.26318e-09	5.16423e-05	4.04446e-09	7.26318e-09	3.9073e-05
0.529	7.26318e-09	4.04446e-09	5.12979e-05	4.04446e-09	1.04819e-08	3.88316e-05
0.53	4.04446e-09	7.26318e-09	5.11305e-05	1.04819e-08	7.26318e-09	3.88252e-05
0.531	4.04446e-09	1.04819e-08	5.08505e-05	1.04819e-08	4.04446e-09	3.88638e-05
0.532	7.26318e-09	1.04819e-08	5.18225e-05	7.26318e-09	4.04446e-09	3.85355e-05
0.533	1.37006e-08	1.04819e-08	5.1903e-05	7.26318e-09	4.04446e-09	3.89121e-05
0.534	8.25733e-10	7.26318e-09	5.17968e-05	4.04446e-09	4.04446e-09	3.89571e-05
0.535	1.04819e-08	7.26318e-09	5.12882e-05	1.04819e-08	7.26318e-09	3.92114e-05
0.536	1.04819e-08	8.25733e-10	5.10275e-05	4.04446e-09	7.26318e-09	3.90505e-05
0.537	7.26318e-09	7.26318e-09	5.10017e-05	1.04819e-08	8.25733e-10	3.89829e-05
0.538	7.26318e-09	7.26318e-09	5.20446e-05	7.26318e-09	7.26318e-09	3.90086e-05
0.539	7.26318e-09	4.04446e-09	5.18772e-05	1.04819e-08	1.04819e-08	3.87351e-05
0.54	7.26318e-09	1.04819e-08	5.19126e-05	7.26318e-09	7.26318e-09	3.86127e-05
0.541	4.04446e-09	8.25733e-10	5.19545e-05	7.26318e-09	7.26318e-09	3.89411e-05
0.542	1.04819e-08	7.26318e-09	5.17839e-05	7.26318e-09	7.26318e-09	3.86417e-05
0.543	7.26318e-09	1.37006e-08	5.16809e-05	1.04819e-08	7.26318e-09	3.87447e-05
0.544	7.26318e-09	1.04819e-08	5.14234e-05	7.26318e-09	7.26318e-09	3.84743e-05
0.545	4.04446e-09	1.04819e-08	5.17968e-05	1.04819e-08	4.04446e-09	3.83134e-05
0.546	7.26318e-09	1.37006e-08	5.18837e-05	4.04446e-09	4.04446e-09	3.84486e-05
0.547	1.04819e-08	1.04819e-08	5.15908e-05	7.26318e-09	7.26318e-09	3.85323e-05
0.548	1.04819e-08	7.26318e-09	5.17968e-05	4.04446e-09	1.69193e-08	3.85709e-05
0.549	1.04819e-08	4.04446e-09	5.1565e-05	7.26318e-09	7.26318e-09	3.84711e-05
0.55	8.25733e-10	4.04446e-09	5.15135e-05	1.69193e-08	7.26318e-09	3.84969e-05
0.551	7.26318e-09	4.04446e-09	5.14974e-05	7.26318e-09	7.26318e-09	3.86578e-05
0.552	7.26318e-09	4.04446e-09	5.14781e-05	4.04446e-09	4.04446e-09	3.84872e-05
0.553	4.04446e-09	4.04446e-09	5.21669e-05	7.26318e-09	7.26318e-09	3.84067e-05
0.554	7.26318e-09	7.26318e-09	5.22056e-05	4.04446e-09	7.26318e-09	3.82844e-05
0.555	1.37006e-08	7.26318e-09	5.20929e-05	8.25733e-10	7.26318e-09	3.84647e-05
0.556	7.26318e-09	7.26318e-09	5.18611e-05	4.04446e-09	4.04446e-09	3.85516e-05
0.557	7.26318e-09	7.26318e-09	5.2006e-05	4.04446e-09	8.25733e-10	3.85419e-05
0.558	1.37006e-08	8.25733e-10	5.20414e-05	7.26318e-09	1.37006e-08	3.80269e-05
0.559	1.04819e-08	7.26318e-09	5.25274e-05	1.04819e-08	7.26318e-09	3.82297e-05
0.56	8.25733e-10	8.25733e-10	5.28429e-05	1.04819e-08	4.04446e-09	3.85162e-05
0.561	4.04446e-09	7.26318e-09	5.32967e-05	7.26318e-09	1.37006e-08	3.84132e-05
0.562	7.26318e-09	8.25733e-10	5.29652e-05	7.26318e-09	7.26318e-09	3.83488e-05
0.563	1.04819e-08	4.04446e-09	5.2859e-05	7.26318e-09	4.04446e-09	3.82973e-05
0.564	4.04446e-09	7.26318e-09	5.27527e-05	7.26318e-09	7.26318e-09	3.84518e-05
0.565	8.25733e-10	4.04446e-09	5.26916e-05	4.04446e-09	1.37006e-08	3.83005e-05
0.566	1.04819e-08	7.26318e-09	5.30135e-05	7.26318e-09	4.04446e-09	3.82522e-05
0.567	1.04819e-08	7.26318e-09	5.32517e-05	4.04446e-09	4.04446e-09	3.83906e-05
0.568	1.04819e-08	4.04446e-09	5.26916e-05	4.04446e-09	7.26318e-09	3.8307e-05
0.569	7.26318e-09	4.04446e-09	5.23858e-05	7.26318e-09	7.26318e-09	3.83746e-05
0.57	4.04446e-09	8.25733e-10	5.30457e-05	7.26318e-09	1.04819e-08	3.82297e-05
0.571	4.04446e-09	7.26318e-09	5.31197e-05	4.04446e-09	7.26318e-09	3.84518e-05
0.572	4.04446e-09	4.04446e-09	5.35253e-05	4.04446e-09	7.26318e-09	3.80849e-05
0.573	8.25733e-10	7.26318e-09	5.32967e-05	1.37006e-08	4.04446e-09	3.75312e-05
0.574	4.04446e-09	7.26318e-09	5.3242e-05	7.26318e-09	1.37006e-08	3.76857e-05
0.575	4.04446e-09	1.04819e-08	5.30489e-05	1.04819e-08	7.26318e-09	3.78177e-05
0.576	4.04446e-09	7.26318e-09	5.30006e-05	7.26318e-09	1.04819e-08	3.79014e-05
0.577	4.04446e-09	4.04446e-09	5.32356e-05	1.04819e-08	7.26318e-09	3.76857e-05
0.578	1.04819e-08	4.04446e-09	5.31004e-05	1.04819e-08	7.26318e-09	3.76342e-05
0.579	8.25733e-10	4.04446e-09	5.35703e-05	7.26318e-09	1.04819e-08	3.73703e-05
0.58	4.04446e-09	4.04446e-09	5.3757e-05	1.04819e-08	7.26318e-09	3.78177e-05
0.581	7.26318e-09	4.04446e-09	5.35092e-05	1.04819e-08	7.26318e-09	3.80913e-05
0.582	7.26318e-09	8.25733e-10	5.32903e-05	7.26318e-09	7.26318e-09	3.78016e-05
0.583	1.04819e-08	8.25733e-10	5.36476e-05	7.26318e-09	4.04446e-09	3.78081e-05
0.584	1.04819e-08	1.04819e-08	5.39405e-05	7.26318e-09	7.26318e-09	3.78177e-05
0.585	1.04819e-08	4.04446e-09	5.39115e-05	1.04819e-08	7.26318e-09	3.78531e-05
0.586	7.26318e-09	1.04819e-08	5.35349e-05	7.26318e-09	7.26318e-09	3.7837e-05
0.587	1.04819e-08	4.04446e-09	5.36604e-05	7.26318e-09	7.26318e-09	3.77211e-05
0.588	1.37006e-08	4.04446e-09	5.34319e-05	7.26318e-09	7.26318e-09	3.79111e-05
0.589	7.26318e-09	7.26318e-09	5.34577e-05	7.26318e-09	8.25733e-10	3.76825e-05
0.59	8.25733e-10	1.04819e-08	5.32806e-05	7.26318e-09	7.26318e-09	3.79883e-05
0.591	8.25733e-10	8.25733e-10	5.34126e-05	7.26318e-09	1.04819e-08	3.77566e-05
0.592	4.04446e-09	1.37006e-08	5.31648e-05	7.26318e-09	4.04446e-09	3.81042e-05
0.593	1.37006e-08	1.37006e-08	5.34287e-05	1.04819e-08	1.37006e-08	3.7866e-05
0.594	7.26318e-09	4.04446e-09	5.36701e-05	7.26318e-09	4.04446e-09	3.78241e-05
0.595	7.26318e-09	7.26318e-09	5.34416e-05	4.04446e-09	1.04819e-08	3.79143e-05
0.596	4.04446e-09	1.04819e-08	5.35639e-05	7.26318e-09	4.04446e-09	3.80237e-05
0.597	7.26318e-09	7.26318e-09	5.32259e-05	7.26318e-09	4.04446e-09	3.8793e-05
0.598	8.25733e-10	7.26318e-09	5.33321e-05	4.04446e-09	7.26318e-09	3.86514e-05
0.599	4.04446e-09	7.26318e-09	5.29652e-05	7.26318e-09	1.04819e-08	3.89056e-05
0.6	1.04819e-08	8.25733e-10	5.34062e-05	1.37006e-08	1.04819e-08	3.88445e-05
0.601	1.04819e-08	1.04819e-08	5.36186e-05	1.37006e-08	7.26318e-09	3.89185e-05
0.602	1.04819e-08	7.26318e-09	5.35639e-05	1.04819e-08	1.37006e-08	5.50864e-05
0.603	1.37006e-08	7.26318e-09	5.31648e-05	4.04446e-09	4.04446e-09	5.639e-05
0.604	4.04446e-09	7.26318e-09	5.36508e-05	4.04446e-09	8.25733e-10	5.57301e-05
0.605	1.04819e-08	4.04446e-09	5.38761e-05	4.04446e-09	4.04446e-09	5.65348e-05
0.606	4.04446e-09	8.25733e-10	5.37763e-05	7.26318e-09	1.04819e-08	5.67762e-05
0.607	8.25733e-10	4.04446e-09	5.34931e-05	8.25733e-10	1.37006e-08	5.70112e-05
0.608	1.37006e-08	4.04446e-09	5.38697e-05	7.26318e-09	4.04446e-09	5.72301e-05
0.609	4.04446e-09	7.26318e-09	5.36186e-05	4.04446e-09	1.37006e-08	5.87976e-05
0.61	7.26318e-09	1.04819e-08	5.3448e-05	7.26318e-09	1.04819e-08	5.8833e-05
0.611	4.04446e-09	4.04446e-09	5.33836e-05	0	4.04446e-09	5.83341e-05
0.612	7.26318e-09	7.26318e-09	5.33321e-05	4.04446e-09	1.04819e-08	5.81056e-05
0.613	7.26318e-09	7.26318e-09	5.34963e-05	1.04819e-08	7.26318e-09	5.89489e-05
0.614	1.37006e-08	1.04819e-08	5.34738e-05	4.04446e-09	7.26318e-09	5.84114e-05
0.615	7.26318e-09	8.25733e-10	5.37087e-05	1.04819e-08	4.04446e-09	5.90422e-05
0.616	1.04819e-08	7.26318e-09	5.34512e-05	4.04446e-09	1.04819e-08	5.90165e-05
0.617	7.26318e-09	7.26318e-09	5.32999e-05	7.26318e-09	1.04819e-08	5.91806e-05
0.618	4.04446e-09	7.26318e-09	5.34416e-05	1.04819e-08	7.26318e-09	5.90036e-05
0.619	4.04446e-09	7.26318e-09	5.34963e-05	1.37006e-08	7.26318e-09	5.93802e-05
0.62	7.26318e-09	7.26318e-09	5.32774e-05	8.25733e-10	1.04819e-08	5.96474e-05
0.621	4.04446e-09	7.26318e-09	5.27045e-05	7.26318e-09	8.25733e-10	5.94542e-05
0.622	1.37006e-08	7.26318e-09	5.30167e-05	4.04446e-09	1.37006e-08	5.95926e-05
0.623	0	7.26318e-09	5.30328e-05	1.04819e-08	7.26318e-09	5.99692e-05
0.624	1.37006e-08	4.04446e-09	5.29233e-05	4.04446e-09	1.37006e-08	6.02106e-05
0.625	7.26318e-09	8.25733e-10	5.311e-05	4.04446e-09	7.26318e-09	6.07643e-05
0.626	8.25733e-10	7.26318e-09	5.34062e-05	8.25733e-10	7.26318e-09	6.10347e-05
0.627	4.04446e-09	8.25733e-10	5.3271e-05	7.26318e-09	7.26318e-09	6.08705e-05
0.628	4.04446e-09	7.26318e-09	5.31905e-05	4.04446e-09	4.04446e-09	6.14724e-05
0.629	8.25733e-10	7.26318e-09	5.28912e-05	4.04446e-09	4.04446e-09	6.13115e-05
0.63	4.04446e-09	7.26318e-09	5.27978e-05	7.26318e-09	7.26318e-09	6.1363e-05
0.631	7.26318e-09	1.04819e-08	5.27624e-05	8.25733e-10	7.26318e-09	6.13823e-05
0.632	1.69193e-08	7.26318e-09	5.26626e-05	4.04446e-09	7.26318e-09	6.1408e-05
0.633	8.25733e-10	1.37006e-08	5.2962e-05	1.04819e-08	7.26318e-09	6.16494e-05
0.634	7.26318e-09	7.26318e-09	5.24534e-05	1.37006e-08	4.04446e-09	6.15046e-05
0.635	4.04446e-09	4.04446e-09	5.26691e-05	4.04446e-09	4.04446e-09	6.18104e-05
0.636	1.37006e-08	7.26318e-09	5.29105e-05	7.26318e-09	7.26318e-09	6.21677e-05
0.637	7.26318e-09	7.26318e-09	5.29523e-05	7.26318e-09	7.26318e-09	6.22385e-05
0.638	4.04446e-09	7.26318e-09	5.29169e-05	7.26318e-09	1.04819e-08	6.20164e-05
0.639	8.25733e-10	4.04446e-09	5.24695e-05	8.25733e-10	4.04446e-09	6.15947e-05
0.64	8.25733e-10	4.04446e-09	5.26369e-05	1.04819e-08	4.04446e-09	6.19069e-05
0.641	7.26318e-09	4.04446e-09	5.31358e-05	7.26318e-09	4.04446e-09	6.15464e-05
0.642	7.26318e-09	1.04819e-08	5.31358e-05	4.04446e-09	4.04446e-09	6.17524e-05
0.643	4.04446e-09	4.04446e-09	5.28139e-05	4.04446e-09	1.04819e-08	6.21355e-05
0.644	4.04446e-09	1.37006e-08	5.34544e-05	7.26318e-09	4.04446e-09	6.22481e-05
0.645	7.26318e-09	7.26318e-09	5.31068e-05	7.26318e-09	7.26318e-09	6.13243e-05
0.646	1.04819e-08	4.04446e-09	5.29684e-05	4.04446e-09	7.26318e-09	6.17621e-05
0.647	1.04819e-08	8.25733e-10	5.27495e-05	7.26318e-09	4.04446e-09	6.24928e-05
0.648	7.26318e-09	7.26318e-09	5.29942e-05	7.26318e-09	7.26318e-09	6.27567e-05
0.649	1.04819e-08	7.26318e-09	5.30392e-05	4.04446e-09	1.04819e-08	6.26215e-05
0.65	1.37006e-08	4.04446e-09	5.2624e-05	4.04446e-09	7.26318e-09	6.27374e-05
0.651	1.04819e-08	7.26318e-09	5.30199e-05	1.04819e-08	4.04446e-09	6.29563e-05
0.652	7.26318e-09	1.04819e-08	5.30907e-05	1.37006e-08	4.04446e-09	6.32685e-05
0.653	7.26318e-09	1.04819e-08	5.32323e-05	7.26318e-09	1.04819e-08	6.34069e-05
0.654	1.04819e-08	7.26318e-09	5.34738e-05	7.26318e-09	8.25733e-10	6.35646e-05
0.655	4.04446e-09	4.04446e-09	5.38632e-05	4.04446e-09	4.04446e-09	6.33071e-05
0.656	7.26318e-09	7.26318e-09	5.36476e-05	1.37006e-08	4.04446e-09	6.36773e-05
0.657	4.04446e-09	1.04819e-08	5.40048e-05	7.26318e-09	7.26318e-09	6.32588e-05
0.658	1.04819e-08	7.26318e-09	5.37924e-05	7.26318e-09	7.26318e-09	6.37996e-05
0.659	4.04446e-09	4.04446e-09	5.38117e-05	4.04446e-09	1.37006e-08	6.33457e-05
0.66	4.04446e-09	4.04446e-09	5.3728e-05	4.04446e-09	8.25733e-10	6.32266e-05
0.661	7.26318e-09	1.37006e-08	5.38053e-05	7.26318e-09	4.04446e-09	6.2879e-05
0.662	7.26318e-09	7.26318e-09	5.39501e-05	4.04446e-09	7.26318e-09	6.25314e-05
0.663	4.04446e-09	1.04819e-08	5.3374e-05	1.04819e-08	7.26318e-09	6.22578e-05
0.664	8.25733e-10	1.37006e-08	5.34383e-05	1.04819e-08	1.04819e-08	6.23511e-05
0.665	7.26318e-09	7.26318e-09	5.39501e-05	1.04819e-08	4.04446e-09	6.26923e-05
0.666	4.04446e-09	7.26318e-09	5.39791e-05	1.37006e-08	7.26318e-09	6.29949e-05
0.667	1.04819e-08	4.04446e-09	5.40821e-05	1.04819e-08	4.04446e-09	6.29563e-05
0.668	1.37006e-08	1.37006e-08	5.36476e-05	4.04446e-09	1.04819e-08	6.34037e-05
0.669	8.25733e-10	7.26318e-09	5.4404e-05	7.26318e-09	1.04819e-08	6.35646e-05
0.67	4.04446e-09	7.26318e-09	5.42044e-05	7.26318e-09	1.04819e-08	6.32427e-05
0.671	4.04446e-09	7.26318e-09	5.40563e-05	1.04819e-08	7.26318e-09	6.24059e-05
0.672	4.04446e-09	7.26318e-09	5.47645e-05	4.04446e-09	4.04446e-09	6.29048e-05
0.673	7.26318e-09	1.69193e-08	5.48321e-05	7.26318e-09	8.25733e-10	6.22996e-05
0.674	7.26318e-09	1.37006e-08	5.49125e-05	1.37006e-08	1.04819e-08	6.28468e-05
0.675	1.37006e-08	7.26318e-09	5.48063e-05	8.25733e-10	4.04446e-09	6.24413e-05
0.676	4.04446e-09	7.26318e-09	5.48868e-05	1.04819e-08	7.26318e-09	6.33232e-05
0.677	7.26318e-09	7.26318e-09	5.50445e-05	7.26318e-09	8.25733e-10	6.3349e-05
0.678	1.04819e-08	7.26318e-09	5.49801e-05	1.04819e-08	1.04819e-08	6.30561e-05
0.679	7.26318e-09	7.26318e-09	5.49512e-05	1.04819e-08	1.04819e-08	6.29563e-05
0.68	1.04819e-08	7.26318e-09	5.49351e-05	1.69193e-08	7.26318e-09	6.25056e-05
0.681	7.26318e-09	7.26318e-09	5.5199e-05	1.04819e-08	8.25733e-10	6.29434e-05
0.682	8.25733e-10	1.04819e-08	5.50896e-05	7.26318e-09	7.26318e-09	6.29885e-05
0.683	1.04819e-08	7.26318e-09	5.51797e-05	1.04819e-08	1.04819e-08	6.29981e-05
0.684	7.26318e-09	7.26318e-09	5.489e-05	7.26318e-09	8.25733e-10	6.32427e-05
0.685	4.04446e-09	7.26318e-09	5.48482e-05	7.26318e-09	1.04819e-08	6.26859e-05
0.686	1.04819e-08	1.37006e-08	5.48868e-05	7.26318e-09	8.25733e-10	6.2525e-05
0.687	1.04819e-08	7.26318e-09	5.49962e-05	1.04819e-08	7.26318e-09	6.21838e-05
0.688	7.26318e-09	7.26318e-09	5.49415e-05	1.37006e-08	8.25733e-10	6.24059e-05
0.689	4.04446e-09	4.04446e-09	5.48739e-05	1.04819e-08	1.37006e-08	6.22353e-05
0.69	8.25733e-10	7.26318e-09	5.51379e-05	1.04819e-08	8.25733e-10	6.21323e-05
0.691	4.04446e-09	7.26318e-09	5.50831e-05	4.04446e-09	4.04446e-09	6.20389e-05
0.692	4.04446e-09	4.04446e-09	5.53213e-05	7.26318e-09	1.37006e-08	6.22546e-05
0.693	4.04446e-09	1.04819e-08	5.50477e-05	1.04819e-08	4.04446e-09	6.20003e-05
0.694	1.04819e-08	7.26318e-09	5.54469e-05	1.04819e-08	4.04446e-09	6.22095e-05
0.695	4.04446e-09	7.26318e-09	5.50992e-05	1.04819e-08	4.04446e-09	6.1746e-05
0.696	1.04819e-08	7.26318e-09	5.5096e-05	1.04819e-08	4.04446e-09	6.20325e-05
0.697	1.04819e-08	7.26318e-09	5.46261e-05	1.37006e-08	7.26318e-09	6.2026e-05
0.698	7.26318e-09	1.04819e-08	5.47709e-05	1.37006e-08	7.26318e-09	6.21773e-05
0.699	4.04446e-09	4.04446e-09	5.47838e-05	1.37006e-08	1.04819e-08	6.20421e-05
0.7	7.26318e-09	7.26318e-09	5.52087e-05	1.04819e-08	1.04819e-08	6.23769e-05
0.701	4.04446e-09	1.37006e-08	5.46357e-05	1.69193e-08	8.25733e-10	6.23093e-05
0.702	7.26318e-09	4.04446e-09	5.48804e-05	1.04819e-08	1.37006e-08	6.18394e-05
0.703	1.04819e-08	1.04819e-08	5.44748e-05	1.04819e-08	1.69193e-08	6.22353e-05
0.704	4.04446e-09	1.04819e-08	5.52119e-05	1.04819e-08	4.04446e-09	6.20293e-05
0.705	1.04819e-08	7.26318e-09	5.51636e-05	7.26318e-09	7.26318e-09	6.19745e-05
0.706	4.04446e-09	7.26318e-09	5.52312e-05	1.04819e-08	4.04446e-09	6.19424e-05
0.707	7.26318e-09	4.04446e-09	5.55338e-05	1.04819e-08	4.04446e-09	6.26119e-05
0.708	7.26318e-09	7.26318e-09	5.53406e-05	2.01381e-08	7.26318e-09	6.16237e-05
0.709	1.04819e-08	7.26318e-09	5.50864e-05	7.26318e-09	8.25733e-10	6.2467e-05
0.71	7.26318e-09	4.04446e-09	5.51668e-05	1.37006e-08	4.04446e-09	6.23801e-05
0.711	1.04819e-08	7.26318e-09	5.47548e-05	1.37006e-08	7.26318e-09	6.1775e-05
0.712	7.26318e-09	7.26318e-09	5.46583e-05	1.69193e-08	4.04446e-09	6.19745e-05
0.713	1.04819e-08	1.04819e-08	5.48385e-05	1.69193e-08	8.25733e-10	6.23672e-05
0.714	4.04446e-09	7.26318e-09	5.52151e-05	2.33568e-08	1.04819e-08	6.21934e-05
0.715	4.04446e-09	7.26318e-09	5.49834e-05	1.04819e-08	4.04446e-09	6.24091e-05
0.716	8.25733e-10	4.04446e-09	5.5537e-05	1.37006e-08	1.37006e-08	6.23672e-05
0.717	7.26318e-09	7.26318e-09	5.56207e-05	1.69193e-08	7.26318e-09	6.18265e-05
0.718	1.04819e-08	7.26318e-09	5.5331e-05	1.04819e-08	7.26318e-09	6.22192e-05
0.719	7.26318e-09	7.26318e-09	5.55402e-05	1.37006e-08	4.04446e-09	6.21451e-05
0.72	1.04819e-08	8.25733e-10	5.56947e-05	1.37006e-08	4.04446e-09	6.22288e-05
0.721	1.04819e-08	7.26318e-09	5.52698e-05	1.37006e-08	4.04446e-09	6.24799e-05
0.722	7.26318e-09	7.26318e-09	5.54243e-05	1.69193e-08	1.04819e-08	6.21419e-05
0.723	1.69193e-08	1.37006e-08	5.54726e-05	1.69193e-08	4.04446e-09	6.22192e-05
0.724	4.04446e-09	1.04819e-08	5.5479e-05	1.69193e-08	1.04819e-08	6.15175e-05
0.725	4.04446e-09	7.26318e-09	5.54501e-05	1.69193e-08	4.04446e-09	6.18876e-05
0.726	1.04819e-08	8.25733e-10	5.54565e-05	1.37006e-08	1.37006e-08	6.21773e-05
0.727	7.26318e-09	7.26318e-09	5.51829e-05	1.37006e-08	1.04819e-08	6.21902e-05
0.728	7.26318e-09	7.26318e-09	5.52183e-05	2.01381e-08	7.26318e-09	6.21934e-05
0.729	7.26318e-09	1.69193e-08	5.54147e-05	1.69193e-08	7.26318e-09	6.15947e-05
0.73	4.04446e-09	1.37006e-08	5.52312e-05	1.37006e-08	4.04446e-09	6.21226e-05
0.731	4.04446e-09	7.26318e-09	5.54951e-05	2.01381e-08	7.26318e-09	6.19745e-05
0.732	4.04446e-09	4.04446e-09	5.49447e-05	2.01381e-08	1.37006e-08	6.14788e-05
0.733	7.26318e-09	1.04819e-08	5.55434e-05	2.01381e-08	7.26318e-09	6.22417e-05
0.734	1.04819e-08	1.04819e-08	5.49769e-05	1.69193e-08	4.04446e-09	6.22707e-05
0.735	7.26318e-09	7.26318e-09	5.51636e-05	2.01381e-08	4.04446e-09	6.2026e-05
0.736	7.26318e-09	4.04446e-09	5.52409e-05	2.33568e-08	1.04819e-08	6.19713e-05
0.737	7.26318e-09	1.04819e-08	5.50284e-05	1.69193e-08	1.04819e-08	6.22771e-05
0.738	1.69193e-08	1.37006e-08	5.50413e-05	1.37006e-08	4.04446e-09	6.20904e-05
0.739	4.04446e-09	7.26318e-09	5.48964e-05	1.37006e-08	1.04819e-08	6.22417e-05
0.74	1.69193e-08	4.04446e-09	5.4861e-05	1.69193e-08	7.26318e-09	6.20228e-05
0.741	1.04819e-08	7.26318e-09	5.52537e-05	1.37006e-08	4.04446e-09	6.15851e-05
0.742	7.26318e-09	8.25733e-10	5.53664e-05	1.37006e-08	7.26318e-09	6.20518e-05
0.743	1.04819e-08	7.26318e-09	5.54147e-05	1.69193e-08	4.04446e-09	6.21258e-05
0.744	1.04819e-08	4.04446e-09	5.51765e-05	2.01381e-08	7.26318e-09	6.23222e-05
0.745	4.04446e-09	4.04446e-09	5.46583e-05	1.37006e-08	1.04819e-08	6.26795e-05
0.746	1.37006e-08	7.26318e-09	5.51218e-05	1.69193e-08	1.04819e-08	6.22385e-05
0.747	7.26318e-09	7.26318e-09	5.54018e-05	2.33568e-08	7.26318e-09	6.2393e-05
0.748	7.26318e-09	7.26318e-09	5.52666e-05	2.01381e-08	4.04446e-09	6.16784e-05
0.749	8.25733e-10	1.04819e-08	5.54147e-05	2.01381e-08	7.26318e-09	6.21323e-05
0.75	4.04446e-09	7.26318e-09	5.48224e-05	1.69193e-08	1.37006e-08	6.22224e-05
0.751	4.04446e-09	0	5.46808e-05	2.01381e-08	7.26318e-09	6.21644e-05
0.752	7.26318e-09	4.04446e-09	5.5022e-05	1.69193e-08	7.26318e-09	6.22578e-05
0.753	1.69193e-08	4.04446e-09	5.50349e-05	2.33568e-08	1.37006e-08	6.26601e-05
0.754	4.04446e-09	8.25733e-10	5.49093e-05	2.01381e-08	7.26318e-09	6.16881e-05
0.755	1.04819e-08	7.26318e-09	5.5331e-05	2.33568e-08	1.04819e-08	6.21548e-05
0.756	7.26318e-09	7.26318e-09	5.4581e-05	2.01381e-08	8.25733e-10	6.18458e-05
0.757	1.04819e-08	7.26318e-09	5.45102e-05	2.33568e-08	7.26318e-09	6.20969e-05
0.758	1.04819e-08	7.26318e-09	5.50735e-05	2.33568e-08	7.26318e-09	6.2496e-05
0.759	1.04819e-08	4.04446e-09	5.43074e-05	2.33568e-08	4.04446e-09	6.182e-05
0.76	4.04446e-09	7.26318e-09	5.43557e-05	2.33568e-08	1.04819e-08	6.13887e-05
0.761	7.26318e-09	4.04446e-09	5.46229e-05	2.01381e-08	7.26318e-09	6.17557e-05
0.762	1.37006e-08	1.37006e-08	5.43943e-05	2.01381e-08	1.04819e-08	6.19939e-05
0.763	7.26318e-09	7.26318e-09	5.44458e-05	1.69193e-08	1.04819e-08	6.21966e-05
0.764	7.26318e-09	4.04446e-09	5.48449e-05	2.33568e-08	7.26318e-09	6.18941e-05
0.765	1.04819e-08	7.26318e-09	5.47548e-05	2.65755e-08	4.04446e-09	6.16752e-05
0.766	1.04819e-08	1.04819e-08	5.48321e-05	2.01381e-08	4.04446e-09	6.1878e-05
0.767	1.04819e-08	1.04819e-08	5.45359e-05	2.33568e-08	8.25733e-10	6.1099e-05
0.768	7.26318e-09	7.26318e-09	5.48578e-05	2.97942e-08	7.26318e-09	6.10958e-05
0.769	7.26318e-09	1.04819e-08	5.45585e-05	2.65755e-08	4.04446e-09	6.1334e-05
0.77	4.04446e-09	4.04446e-09	5.52409e-05	2.33568e-08	1.04819e-08	6.20454e-05
0.771	7.26318e-09	1.04819e-08	5.52409e-05	2.65755e-08	7.26318e-09	6.18265e-05
0.772	1.37006e-08	4.04446e-09	5.51475e-05	2.65755e-08	7.26318e-09	6.2232e-05
0.773	7.26318e-09	7.26318e-09	5.48546e-05	2.65755e-08	1.04819e-08	6.21902e-05
0.774	1.04819e-08	7.26318e-09	5.49479e-05	2.65755e-08	8.25733e-10	6.1923e-05
0.775	7.26318e-09	7.26318e-09	5.45005e-05	2.97942e-08	7.26318e-09	6.17911e-05
0.776	7.26318e-09	7.26318e-09	5.45907e-05	2.33568e-08	1.04819e-08	6.15818e-05
0.777	7.26318e-09	4.04446e-09	5.49769e-05	2.65755e-08	7.26318e-09	6.18909e-05
0.778	1.04819e-08	4.04446e-09	5.59812e-05	3.62317e-08	1.04819e-08	6.18136e-05
0.779	7.26318e-09	7.26318e-09	5.61228e-05	3.3013e-08	1.04819e-08	6.22353e-05
0.78	7.26318e-09	4.04446e-09	5.56239e-05	2.97942e-08	7.26318e-09	6.21001e-05
0.781	1.04819e-08	1.04819e-08	5.5463e-05	2.97942e-08	8.25733e-10	6.29981e-05
0.782	8.25733e-10	1.37006e-08	5.52087e-05	3.62317e-08	1.04819e-08	6.23833e-05
0.783	7.26318e-09	1.04819e-08	5.51379e-05	2.97942e-08	1.04819e-08	6.25571e-05
0.784	7.26318e-09	4.04446e-09	5.56496e-05	3.94504e-08	1.04819e-08	6.19874e-05
0.785	7.26318e-09	7.26318e-09	5.52409e-05	3.3013e-08	8.25733e-10	6.17299e-05
0.786	7.26318e-09	4.04446e-09	5.49286e-05	3.62317e-08	4.04446e-09	6.20711e-05
0.787	4.04446e-09	7.26318e-09	5.5949e-05	2.65755e-08	1.37006e-08	6.1981e-05
0.788	7.26318e-09	1.04819e-08	5.55885e-05	3.3013e-08	1.04819e-08	6.15175e-05
0.789	1.04819e-08	7.26318e-09	5.53889e-05	3.94504e-08	1.04819e-08	6.19263e-05
0.79	1.37006e-08	4.04446e-09	5.54951e-05	4.26691e-08	4.04446e-09	6.18715e-05
0.791	7.26318e-09	1.04819e-08	5.53986e-05	3.62317e-08	1.04819e-08	6.19295e-05
0.792	7.26318e-09	1.04819e-08	5.5788e-05	3.62317e-08	4.04446e-09	6.23672e-05
0.793	1.04819e-08	1.37006e-08	5.58363e-05	3.94504e-08	7.26318e-09	6.19005e-05
0.794	4.04446e-09	8.25733e-10	5.49093e-05	3.62317e-08	7.26318e-09	6.19713e-05
0.795	7.26318e-09	4.04446e-09	5.5228e-05	3.94504e-08	7.26318e-09	6.28018e-05
0.796	4.04446e-09	1.04819e-08	5.50864e-05	3.94504e-08	7.26318e-09	6.20936e-05
0.797	1.04819e-08	4.04446e-09	5.56303e-05	4.26691e-08	4.04446e-09	6.16945e-05
0.798	7.26318e-09	4.04446e-09	5.49576e-05	4.91066e-08	7.26318e-09	6.22739e-05
0.799	7.26318e-09	8.25733e-10	5.61035e-05	3.94504e-08	7.26318e-09	6.19649e-05
0.8	7.26318e-09	8.25733e-10	5.6155e-05	4.91066e-08	7.26318e-09	6.24509e-05
0.801	4.04446e-09	7.26318e-09	5.59007e-05	5.23253e-08	7.26318e-09	6.25925e-05
0.802	7.26318e-09	4.04446e-09	5.59876e-05	5.5544e-08	7.26318e-09	6.2644e-05
0.803	8.25733e-10	7.26318e-09	5.54855e-05	5.23253e-08	7.26318e-09	6.27438e-05
0.804	4.04446e-09	7.26318e-09	5.57172e-05	5.23253e-08	4.04446e-09	6.32781e-05
0.805	8.25733e-10	7.26318e-09	5.54533e-05	4.91066e-08	1.37006e-08	6.2937e-05
0.806	7.26318e-09	1.04819e-08	5.56915e-05	4.91066e-08	7.26318e-09	6.32202e-05
0.807	1.04819e-08	7.26318e-09	5.62194e-05	5.23253e-08	4.04446e-09	6.29917e-05
0.808	7.26318e-09	4.04446e-09	5.61389e-05	4.91066e-08	7.26318e-09	6.30335e-05
0.809	7.26318e-09	1.04819e-08	5.63546e-05	5.5544e-08	4.04446e-09	6.29981e-05
0.81	4.04446e-09	1.04819e-08	5.59265e-05	4.91066e-08	7.26318e-09	6.28629e-05
0.811	7.26318e-09	4.04446e-09	5.55788e-05	6.19815e-08	4.04446e-09	6.30496e-05
0.812	1.04819e-08	4.04446e-09	5.57591e-05	4.58879e-08	7.26318e-09	6.3217e-05
0.813	1.04819e-08	1.04819e-08	5.49479e-05	5.23253e-08	4.04446e-09	6.35743e-05
0.814	4.04446e-09	4.04446e-09	5.54404e-05	5.5544e-08	7.26318e-09	6.30979e-05
0.815	4.04446e-09	4.04446e-09	5.55499e-05	5.23253e-08	7.26318e-09	6.30174e-05
0.816	4.04446e-09	7.26318e-09	5.58235e-05	5.23253e-08	4.04446e-09	6.332e-05
0.817	7.26318e-09	4.04446e-09	5.56625e-05	6.19815e-08	1.37006e-08	6.304e-05
0.818	4.04446e-09	7.26318e-09	5.54018e-05	6.19815e-08	7.26318e-09	6.33908e-05
0.819	7.26318e-09	7.26318e-09	5.55145e-05	6.19815e-08	1.37006e-08	6.36419e-05
0.82	1.04819e-08	4.04446e-09	5.62451e-05	6.84189e-08	7.26318e-09	6.30013e-05
0.821	4.04446e-09	8.25733e-10	5.5788e-05	6.19815e-08	4.04446e-09	6.36676e-05
0.822	4.04446e-09	4.04446e-09	5.54404e-05	6.52002e-08	1.04819e-08	6.36773e-05
0.823	7.26318e-09	4.04446e-09	5.56979e-05	7.80751e-08	7.26318e-09	6.39348e-05
0.824	7.26318e-09	4.04446e-09	5.54372e-05	8.45125e-08	4.04446e-09	6.36773e-05
0.825	1.37006e-08	7.26318e-09	5.51153e-05	7.48564e-08	8.25733e-10	6.33039e-05
0.826	4.04446e-09	7.26318e-09	5.5508e-05	9.41687e-08	1.04819e-08	6.3497e-05
0.827	7.26318e-09	1.04819e-08	5.58331e-05	7.80751e-08	4.04446e-09	6.33972e-05
0.828	7.26318e-09	4.04446e-09	5.63031e-05	7.80751e-08	4.04446e-09	6.33972e-05
0.829	1.04819e-08	4.04446e-09	5.59715e-05	9.095e-08	1.37006e-08	6.33393e-05
0.83	8.25733e-10	4.04446e-09	5.60037e-05	8.12938e-08	7.26318e-09	6.37932e-05
0.831	7.26318e-09	4.04446e-09	5.52537e-05	9.41687e-08	7.26318e-09	6.33297e-05
0.832	1.04819e-08	7.26318e-09	5.52505e-05	9.73874e-08	4.04446e-09	6.3423e-05
0.833	4.04446e-09	7.26318e-09	5.49447e-05	1.03825e-07	1.37006e-08	6.35067e-05
0.834	4.04446e-09	4.04446e-09	5.54694e-05	1.07044e-07	7.26318e-09	6.34391e-05
0.835	4.04446e-09	7.26318e-09	5.55499e-05	1.03825e-07	4.04446e-09	6.3526e-05
0.836	7.26318e-09	7.26318e-09	5.4964e-05	1.13481e-07	4.04446e-09	6.40828e-05
0.837	1.04819e-08	8.25733e-10	5.55241e-05	1.10262e-07	4.04446e-09	6.40764e-05
0.838	7.26318e-09	7.26318e-09	5.55949e-05	1.167e-07	7.26318e-09	6.40378e-05
0.839	4.04446e-09	4.04446e-09	5.53825e-05	1.13481e-07	1.04819e-08	6.35067e-05
0.84	1.04819e-08	4.04446e-09	5.58363e-05	1.23137e-07	1.04819e-08	6.39123e-05
0.841	4.04446e-09	1.37006e-08	5.56303e-05	1.32793e-07	1.04819e-08	6.32588e-05
0.842	4.04446e-09	8.25733e-10	5.53181e-05	1.4245e-07	1.04819e-08	6.33425e-05
0.843	1.37006e-08	1.04819e-08	5.55016e-05	1.55324e-07	0	6.33264e-05
0.844	7.26318e-09	8.25733e-10	5.51185e-05	1.77855e-07	1.37006e-08	6.37223e-05
0.845	7.26318e-09	7.26318e-09	5.53149e-05	1.81074e-07	7.26318e-09	6.36902e-05
0.846	7.26318e-09	8.25733e-10	5.54308e-05	2.10043e-07	7.26318e-09	6.35324e-05
0.847	7.26318e-09	7.26318e-09	5.52151e-05	2.1648e-07	1.04819e-08	6.34005e-05
0.848	8.25733e-10	1.04819e-08	5.48482e-05	2.29355e-07	7.26318e-09	6.32299e-05
0.849	4.04446e-09	4.04446e-09	5.53696e-05	2.80855e-07	7.26318e-09	6.33297e-05
0.85	7.26318e-09	1.04819e-08	5.52666e-05	3.00167e-07	4.04446e-09	6.32009e-05
0.851	7.26318e-09	7.26318e-09	5.5051e-05	3.25917e-07	8.25733e-10	6.34809e-05
0.852	1.04819e-08	4.04446e-09	5.54147e-05	3.54885e-07	7.26318e-09	6.32266e-05
0.853	8.25733e-10	7.26318e-09	5.54082e-05	3.90291e-07	8.25733e-10	6.35453e-05
0.854	7.26318e-09	1.04819e-08	5.52022e-05	4.22478e-07	4.04446e-09	6.37835e-05
0.855	7.26318e-09	7.26318e-09	5.51121e-05	4.1926e-07	0	6.37932e-05
0.856	1.04819e-08	7.26318e-09	5.49576e-05	4.41791e-07	4.04446e-09	6.36869e-05
0.857	8.25733e-10	4.04446e-09	5.49383e-05	4.99728e-07	7.26318e-09	6.37932e-05
0.858	7.26318e-09	7.26318e-09	5.51636e-05	5.25478e-07	1.37006e-08	6.34777e-05
0.859	4.04446e-09	4.04446e-09	5.49512e-05	6.41352e-07	1.04819e-08	6.34552e-05
0.86	4.04446e-09	4.04446e-09	5.48932e-05	6.99289e-07	7.26318e-09	6.29273e-05
0.861	4.04446e-09	0	5.49158e-05	8.57006e-07	1.04819e-08	6.32106e-05
0.862	7.26318e-09	8.25733e-10	5.46615e-05	9.11724e-07	7.26318e-09	6.30239e-05
0.863	4.04446e-09	4.04446e-09	5.56657e-05	1.0115e-06	4.04446e-09	6.34745e-05
0.864	7.26318e-09	4.04446e-09	5.57398e-05	1.23682e-06	1.04819e-08	6.33522e-05
0.865	1.04819e-08	7.26318e-09	5.5154e-05	1.32694e-06	1.04819e-08	6.34005e-05
0.866	1.04819e-08	8.25733e-10	5.49673e-05	1.46213e-06	1.04819e-08	6.34487e-05
0.867	7.26318e-09	1.04819e-08	5.49158e-05	1.62306e-06	4.04446e-09	6.36097e-05
0.868	7.26318e-09	4.04446e-09	5.5508e-05	2.27968e-06	8.25733e-10	6.33232e-05
0.869	8.25733e-10	7.26318e-09	5.45134e-05	2.95883e-06	7.26318e-09	6.39251e-05
0.87	8.25733e-10	1.04819e-08	5.47387e-05	3.53177e-06	7.26318e-09	6.36515e-05
0.871	8.25733e-10	7.26318e-09	5.489e-05	5.40828e-06	0	6.36354e-05
0.872	1.04819e-08	4.04446e-09	5.48675e-05	1.02718e-05	1.04819e-08	6.36773e-05
0.873	4.04446e-09	7.26318e-09	5.48063e-05	1.56825e-05	7.26318e-09	6.37449e-05
0.874	7.26318e-09	7.26318e-09	5.42817e-05	1.83315e-05	1.04819e-08	6.40346e-05
0.875	8.25733e-10	7.26318e-09	5.41433e-05	2.01661e-05	1.04819e-08	6.38318e-05
0.876	4.04446e-09	1.37006e-08	5.43911e-05	2.13378e-05	4.04446e-09	6.41022e-05
0.877	7.26318e-09	7.26318e-09	5.45392e-05	2.15824e-05	7.26318e-09	6.42406e-05
0.878	4.04446e-09	4.04446e-09	5.47419e-05	2.17948e-05	4.04446e-09	6.4173e-05
0.879	1.04819e-08	8.25733e-10	5.46711e-05	2.22036e-05	4.04446e-09	6.40281e-05
0.88	7.26318e-09	7.26318e-09	5.48353e-05	2.21457e-05	4.04446e-09	6.37577e-05
0.881	1.04819e-08	4.04446e-09	5.4816e-05	2.22937e-05	4.04446e-09	6.40635e-05
0.882	8.25733e-10	7.26318e-09	5.44329e-05	2.2416e-05	1.37006e-08	6.40507e-05
0.883	4.04446e-09	7.26318e-09	5.45327e-05	2.26349e-05	8.25733e-10	6.42406e-05
0.884	1.04819e-08	1.04819e-08	5.45617e-05	2.25029e-05	8.25733e-10	6.43082e-05
0.885	7.26318e-09	8.25733e-10	5.45874e-05	2.27186e-05	7.26318e-09	6.43758e-05
0.886	7.26318e-09	4.04446e-09	5.41336e-05	2.27572e-05	4.04446e-09	6.42116e-05
0.887	8.25733e-10	7.26318e-09	5.43364e-05	2.29986e-05	7.26318e-09	6.41183e-05
0.888	4.04446e-09	1.04819e-08	5.41336e-05	2.29986e-05	1.04819e-08	6.41118e-05
0.889	7.26318e-09	1.04819e-08	5.37763e-05	2.3063e-05	7.26318e-09	6.38575e-05
0.89	7.26318e-09	4.04446e-09	5.4346e-05	2.33205e-05	4.04446e-09	6.37481e-05
0.891	7.26318e-09	1.37006e-08	5.37152e-05	2.32368e-05	1.04819e-08	6.3629e-05
0.892	7.26318e-09	4.04446e-09	5.35864e-05	2.31145e-05	7.26318e-09	6.40088e-05
0.893	4.04446e-09	4.04446e-09	5.35156e-05	2.28506e-05	7.26318e-09	6.37256e-05
0.894	7.26318e-09	1.69193e-08	5.33096e-05	2.29664e-05	1.37006e-08	6.41891e-05
0.895	8.25733e-10	7.26318e-09	5.37506e-05	2.29085e-05	7.26318e-09	6.40828e-05
0.896	4.04446e-09	7.26318e-09	5.37216e-05	2.29825e-05	7.26318e-09	6.37706e-05
0.897	7.26318e-09	7.26318e-09	5.34544e-05	2.27765e-05	1.04819e-08	6.35421e-05
0.898	1.04819e-08	4.04446e-09	5.41626e-05	2.31403e-05	7.26318e-09	6.36483e-05
0.899	4.04446e-09	4.04446e-09	5.37924e-05	2.3137e-05	7.26318e-09	6.40024e-05
0.9	1.04819e-08	4.04446e-09	5.38343e-05	2.34847e-05	7.26318e-09	6.41698e-05
0.901	1.04819e-08	7.26318e-09	5.39115e-05	2.35909e-05	7.26318e-09	6.43854e-05
0.902	4.04446e-09	7.26318e-09	5.38697e-05	2.34203e-05	4.04446e-09	6.41183e-05
0.903	8.25733e-10	7.26318e-09	5.39373e-05	2.3578e-05	4.04446e-09	6.40764e-05
0.904	7.26318e-09	7.26318e-09	5.38053e-05	2.3092e-05	8.25733e-10	6.41183e-05
0.905	7.26318e-09	7.26318e-09	5.39147e-05	2.36198e-05	7.26318e-09	6.42921e-05
0.906	1.37006e-08	1.04819e-08	5.3757e-05	2.37422e-05	8.25733e-10	6.42309e-05
0.907	7.26318e-09	7.26318e-09	5.38536e-05	2.38773e-05	8.25733e-10	6.41086e-05
0.908	7.26318e-09	7.26318e-09	5.33772e-05	2.3652e-05	7.26318e-09	6.35807e-05
0.909	1.04819e-08	1.04819e-08	5.38536e-05	2.38452e-05	4.04446e-09	6.40185e-05
0.91	7.26318e-09	1.37006e-08	5.39276e-05	2.3607e-05	4.04446e-09	6.36998e-05
0.911	7.26318e-09	1.04819e-08	5.39276e-05	2.39803e-05	1.04819e-08	6.39187e-05
0.912	4.04446e-09	1.04819e-08	5.41175e-05	2.40705e-05	7.26318e-09	6.41118e-05
0.913	7.26318e-09	7.26318e-09	5.41722e-05	2.39578e-05	7.26318e-09	6.41923e-05
0.914	7.26318e-09	7.26318e-09	5.4272e-05	2.3652e-05	1.04819e-08	6.40861e-05
0.915	4.04446e-09	8.25733e-10	5.42334e-05	2.39128e-05	1.04819e-08	6.40989e-05
0.916	4.04446e-09	1.04819e-08	5.41658e-05	2.37164e-05	8.25733e-10	6.37867e-05
0.917	1.04819e-08	7.26318e-09	5.43718e-05	2.35941e-05	4.04446e-09	6.36161e-05
0.918	1.04819e-08	7.26318e-09	5.47001e-05	2.36231e-05	7.26318e-09	6.36129e-05
0.919	1.04819e-08	1.04819e-08	5.48417e-05	2.36778e-05	1.04819e-08	6.36161e-05
0.92	4.04446e-09	7.26318e-09	5.44973e-05	2.37679e-05	1.04819e-08	6.3497e-05
0.921	8.25733e-10	1.04819e-08	5.46776e-05	2.39997e-05	7.26318e-09	6.33168e-05
0.922	4.04446e-09	7.26318e-09	5.51025e-05	2.40705e-05	4.04446e-09	6.35421e-05
0.923	4.04446e-09	1.37006e-08	5.4552e-05	2.39256e-05	1.04819e-08	6.34359e-05
0.924	7.26318e-09	7.26318e-09	5.49801e-05	2.41252e-05	1.04819e-08	6.37223e-05
0.925	1.37006e-08	8.25733e-10	5.48932e-05	2.399e-05	7.26318e-09	6.38801e-05
0.926	7.26318e-09	8.25733e-10	5.47323e-05	2.41059e-05	7.26318e-09	6.38833e-05
0.927	1.04819e-08	4.04446e-09	5.5051e-05	2.43698e-05	7.26318e-09	6.40249e-05
0.928	4.04446e-09	1.04819e-08	5.51636e-05	2.43602e-05	7.26318e-09	6.40313e-05
0.929	7.26318e-09	8.25733e-10	5.50123e-05	2.41928e-05	1.04819e-08	6.39927e-05
0.93	1.37006e-08	7.26318e-09	5.52344e-05	2.42958e-05	4.04446e-09	6.37545e-05
0.931	8.25733e-10	7.26318e-09	5.50799e-05	2.4505e-05	7.26318e-09	6.46011e-05
0.932	7.26318e-09	4.04446e-09	5.5199e-05	2.44471e-05	4.04446e-09	6.4012e-05
0.933	1.04819e-08	4.04446e-09	5.54501e-05	2.41381e-05	4.04446e-09	6.47073e-05
0.934	7.26318e-09	1.04819e-08	5.52409e-05	2.40318e-05	1.04819e-08	6.45206e-05
0.935	7.26318e-09	4.04446e-09	5.52634e-05	2.44374e-05	4.04446e-09	6.43049e-05
0.936	8.25733e-10	4.04446e-09	5.50799e-05	2.44986e-05	4.04446e-09	6.39155e-05
0.937	1.04819e-08	7.26318e-09	5.55112e-05	2.42733e-05	7.26318e-09	6.44981e-05
0.938	4.04446e-09	1.04819e-08	5.52988e-05	2.427e-05	1.37006e-08	6.44112e-05
0.939	1.04819e-08	7.26318e-09	5.53632e-05	2.46434e-05	1.04819e-08	6.41086e-05
0.94	1.37006e-08	7.26318e-09	5.55048e-05	2.44471e-05	4.04446e-09	6.39058e-05
0.941	7.26318e-09	1.04819e-08	5.48868e-05	2.43022e-05	4.04446e-09	6.43017e-05
0.942	1.04819e-08	7.26318e-09	5.46744e-05	2.43247e-05	4.04446e-09	6.48071e-05
0.943	4.04446e-09	8.25733e-10	5.51894e-05	2.44889e-05	7.26318e-09	6.49004e-05
0.944	1.04819e-08	1.37006e-08	5.49769e-05	2.42282e-05	7.26318e-09	6.47556e-05
0.945	7.26318e-09	7.26318e-09	5.56464e-05	2.44953e-05	4.04446e-09	6.48103e-05
0.946	7.26318e-09	4.04446e-09	5.53954e-05	2.45694e-05	7.26318e-09	6.47298e-05
0.947	7.26318e-09	1.04819e-08	5.55145e-05	2.45565e-05	7.26318e-09	6.49262e-05
0.948	7.26318e-09	7.26318e-09	5.52795e-05	2.41477e-05	7.26318e-09	6.51837e-05
0.949	4.04446e-09	7.26318e-09	5.51153e-05	2.40318e-05	1.04819e-08	6.52191e-05
0.95	4.04446e-09	1.04819e-08	5.53889e-05	2.41509e-05	7.26318e-09	6.51225e-05
0.951	4.04446e-09	1.37006e-08	5.54404e-05	2.41928e-05	7.26318e-09	6.57566e-05
0.952	4.04446e-09	4.04446e-09	5.52859e-05	2.48591e-05	7.26318e-09	6.57212e-05
0.953	1.04819e-08	4.04446e-09	5.52151e-05	2.45951e-05	4.04446e-09	6.55506e-05
0.954	1.37006e-08	7.26318e-09	5.48836e-05	2.46595e-05	1.37006e-08	6.55796e-05
0.955	7.26318e-09	4.04446e-09	5.48385e-05	2.45822e-05	7.26318e-09	6.5586e-05
0.956	4.04446e-09	1.37006e-08	5.52956e-05	2.46305e-05	7.26318e-09	6.53897e-05
0.957	7.26318e-09	7.26318e-09	5.49158e-05	2.4579e-05	7.26318e-09	6.51772e-05
0.958	8.25733e-10	4.04446e-09	5.5154e-05	2.44438e-05	1.04819e-08	6.51322e-05
0.959	7.26318e-09	7.26318e-09	5.50574e-05	2.46885e-05	1.37006e-08	6.50292e-05
0.96	1.04819e-08	4.04446e-09	5.52344e-05	2.46852e-05	1.04819e-08	6.51998e-05
0.961	8.25733e-10	7.26318e-09	5.49608e-05	2.48494e-05	7.26318e-09	6.5042e-05
0.962	1.04819e-08	7.26318e-09	5.49447e-05	2.49717e-05	4.04446e-09	6.5306e-05
0.963	1.04819e-08	4.04446e-09	5.46261e-05	2.48945e-05	7.26318e-09	6.54508e-05
0.964	1.37006e-08	7.26318e-09	5.47548e-05	2.52968e-05	4.04446e-09	6.54508e-05
0.965	7.26318e-09	1.04819e-08	5.52473e-05	2.49009e-05	1.04819e-08	6.55152e-05
0.966	1.04819e-08	7.26318e-09	5.52473e-05	2.4843e-05	7.26318e-09	6.50453e-05
0.967	1.04819e-08	4.04446e-09	5.52602e-05	2.4888e-05	1.04819e-08	6.48328e-05
0.968	7.26318e-09	4.04446e-09	5.52183e-05	2.48462e-05	7.26318e-09	6.50839e-05
0.969	4.04446e-09	1.04819e-08	5.50799e-05	2.51037e-05	1.04819e-08	6.49777e-05
0.97	1.04819e-08	7.26318e-09	5.56786e-05	2.50683e-05	1.04819e-08	6.51869e-05
0.971	7.26318e-09	1.04819e-08	5.55724e-05	2.4682e-05	1.37006e-08	6.50195e-05
0.972	8.25733e-10	4.04446e-09	5.54533e-05	2.46788e-05	1.04819e-08	6.51483e-05
0.973	7.26318e-09	1.37006e-08	5.55466e-05	2.45983e-05	1.04819e-08	6.56665e-05
0.974	4.04446e-09	8.25733e-10	5.51668e-05	2.49814e-05	1.37006e-08	6.54058e-05
0.975	7.26318e-09	4.04446e-09	5.55016e-05	2.51005e-05	7.26318e-09	6.51322e-05
0.976	4.04446e-09	4.04446e-09	5.55048e-05	2.50136e-05	1.04819e-08	6.51998e-05
0.977	4.04446e-09	7.26318e-09	5.5331e-05	2.50039e-05	1.37006e-08	6.51322e-05
0.978	7.26318e-09	1.04819e-08	5.54469e-05	2.49846e-05	7.26318e-09	6.5071e-05
0.979	1.04819e-08	7.26318e-09	5.55273e-05	2.50425e-05	4.04446e-09	6.49519e-05
0.98	1.04819e-08	7.26318e-09	5.50091e-05	2.51584e-05	7.26318e-09	6.48167e-05
0.981	7.26318e-09	4.04446e-09	5.56335e-05	2.51198e-05	7.26318e-09	6.50034e-05
0.982	7.26318e-09	4.04446e-09	5.58331e-05	2.52775e-05	7.26318e-09	6.56053e-05
0.983	7.26318e-09	4.04446e-09	5.58524e-05	2.51359e-05	1.04819e-08	6.54895e-05
0.984	4.04446e-09	8.25733e-10	5.58589e-05	2.48076e-05	1.04819e-08	6.55056e-05
0.985	7.26318e-09	4.04446e-09	5.57398e-05	2.4888e-05	4.04446e-09	6.63006e-05
0.986	7.26318e-09	7.26318e-09	5.56786e-05	2.47915e-05	7.26318e-09	6.58564e-05
0.987	1.04819e-08	4.04446e-09	5.56046e-05	2.47561e-05	1.04819e-08	6.55764e-05
0.988	4.04446e-09	4.04446e-09	5.59973e-05	2.4843e-05	7.26318e-09	6.55699e-05
0.989	7.26318e-09	8.25733e-10	5.59908e-05	2.48816e-05	1.04819e-08	6.58757e-05
0.99	7.26318e-09	7.26318e-09	5.58041e-05	2.46788e-05	1.37006e-08	6.5953e-05
0.991	1.04819e-08	4.04446e-09	5.54758e-05	2.47722e-05	7.26318e-09	6.57437e-05
0.992	4.04446e-09	4.04446e-09	5.59554e-05	2.45983e-05	7.26318e-09	6.57116e-05
0.993	4.04446e-09	4.04446e-09	5.56818e-05	2.49073e-05	7.26318e-09	6.5541e-05
0.994	4.04446e-09	4.04446e-09	5.56883e-05	2.47174e-05	1.04819e-08	6.52641e-05
0.995	7.26318e-09	1.04819e-08	5.56883e-05	2.48655e-05	1.04819e-08	6.54798e-05
0.996	4.04446e-09	7.26318e-09	5.5846e-05	2.48591e-05	1.37006e-08	6.52706e-05
0.997	7.26318e-09	8.25733e-10	5.55692e-05	2.48977e-05	7.26318e-09	6.5409e-05
0.998	1.04819e-08	1.37006e-08	5.55949e-05	2.47239e-05	1.37006e-08	6.54025e-05
0.999	1.04819e-08	7.26318e-09	5.57945e-05	2.50586e-05	7.26318e-09	6.51708e-05
1	7.26318e-09	4.04446e-09	5.56625e-05	2.49363e-05	1.04819e-08	6.51322e-05
1.001	1.04819e-08	4.04446e-09	5.55853e-05	2.49073e-05	1.37006e-08	6.47749e-05
1.002	7.26318e-09	7.26318e-09	5.5669e-05	2.50393e-05	1.37006e-08	6.48714e-05
1.003	4.04446e-09	1.37006e-08	5.59747e-05	2.51455e-05	7.26318e-09	6.53543e-05
1.004	7.26318e-09	7.26318e-09	5.55273e-05	2.5123e-05	7.26318e-09	6.50227e-05
1.005	7.26318e-09	1.04819e-08	5.57559e-05	2.52711e-05	7.26318e-09	6.48747e-05
1.006	0	4.04446e-09	5.51829e-05	2.5197e-05	1.04819e-08	6.46687e-05
1.007	8.25733e-10	4.04446e-09	5.51089e-05	2.5197e-05	1.04819e-08	6.46494e-05
1.008	4.04446e-09	1.04819e-08	5.4964e-05	2.51745e-05	4.04446e-09	6.46558e-05
1.009	4.04446e-09	7.26318e-09	5.52441e-05	2.53837e-05	1.37006e-08	6.46429e-05
1.01	4.04446e-09	8.25733e-10	5.54115e-05	2.50297e-05	4.04446e-09	6.5409e-05
1.011	8.25733e-10	8.25733e-10	5.50864e-05	2.51133e-05	1.04819e-08	6.50646e-05
1.012	4.04446e-09	7.26318e-09	5.55692e-05	2.50972e-05	7.26318e-09	6.53285e-05
1.013	0	8.25733e-10	5.52215e-05	2.5226e-05	1.04819e-08	6.52899e-05
1.014	4.04446e-09	4.04446e-09	5.52055e-05	2.51713e-05	1.37006e-08	6.49519e-05
1.015	7.26318e-09	8.25733e-10	5.51475e-05	2.51327e-05	7.26318e-09	6.48972e-05
1.016	4.04446e-09	1.04819e-08	5.51797e-05	2.50651e-05	1.04819e-08	6.51644e-05
1.017	1.04819e-08	7.26318e-09	5.54919e-05	2.50876e-05	4.04446e-09	6.51965e-05
1.018	7.26318e-09	4.04446e-09	5.54887e-05	2.50168e-05	1.37006e-08	6.50968e-05
1.019	4.04446e-09	1.04819e-08	5.57011e-05	2.50232e-05	1.04819e-08	6.51998e-05
1.02	1.04819e-08	7.26318e-09	5.56014e-05	2.49975e-05	4.04446e-09	6.5483e-05
1.021	4.04446e-09	4.04446e-09	5.59232e-05	2.49749e-05	7.26318e-09	6.50388e-05
1.022	8.25733e-10	1.04819e-08	5.56014e-05	2.51133e-05	1.04819e-08	6.50807e-05
1.023	8.25733e-10	4.04446e-09	5.53664e-05	2.50812e-05	1.04819e-08	6.45496e-05
1.024	7.26318e-09	4.04446e-09	5.53085e-05	2.51294e-05	1.04819e-08	6.51579e-05
1.025	7.26318e-09	7.26318e-09	5.53213e-05	2.50683e-05	4.04446e-09	6.50646e-05
1.026	4.04446e-09	4.04446e-09	5.56529e-05	2.51906e-05	1.37006e-08	6.51837e-05
1.027	7.26318e-09	1.37006e-08	5.53245e-05	2.50651e-05	1.04819e-08	6.52352e-05
1.028	7.26318e-09	4.04446e-09	5.59973e-05	2.5403e-05	7.26318e-09	6.55249e-05
1.029	7.26318e-09	4.04446e-09	5.58041e-05	2.53676e-05	1.37006e-08	6.48586e-05
1.03	7.26318e-09	8.25733e-10	5.56014e-05	2.53741e-05	1.04819e-08	6.46848e-05
1.031	4.04446e-09	4.04446e-09	5.57301e-05	2.53419e-05	4.04446e-09	6.46622e-05
1.032	4.04446e-09	7.26318e-09	5.5714e-05	2.5358e-05	7.26318e-09	6.44852e-05
1.033	1.04819e-08	4.04446e-09	5.56754e-05	2.54481e-05	7.26318e-09	6.4482e-05
1.034	1.04819e-08	8.25733e-10	5.54404e-05	2.5461e-05	1.37006e-08	6.47684e-05
1.035	7.26318e-09	1.37006e-08	5.54565e-05	2.54964e-05	1.04819e-08	6.48747e-05
1.036	4.04446e-09	7.26318e-09	5.58685e-05	2.5432e-05	7.26318e-09	6.48843e-05
1.037	1.37006e-08	1.69193e-08	5.56303e-05	2.54545e-05	4.04446e-09	6.46429e-05
1.038	7.26318e-09	7.26318e-09	5.53374e-05	2.5506e-05	7.26318e-09	6.49616e-05
1.039	7.26318e-09	4.04446e-09	5.54887e-05	2.53998e-05	7.26318e-09	6.5145e-05
1.04	4.04446e-09	4.04446e-09	5.52763e-05	2.54545e-05	4.04446e-09	6.51869e-05
1.041	7.26318e-09	4.04446e-09	5.4861e-05	2.54642e-05	1.04819e-08	6.56118e-05
1.042	8.25733e-10	1.37006e-08	5.57559e-05	2.53451e-05	1.37006e-08	6.53832e-05
1.043	1.04819e-08	7.26318e-09	5.57108e-05	2.52035e-05	1.04819e-08	6.53253e-05
1.044	8.25733e-10	1.04819e-08	5.5611e-05	2.51359e-05	1.04819e-08	6.60367e-05
1.045	4.04446e-09	4.04446e-09	5.56046e-05	2.53676e-05	1.04819e-08	6.59208e-05
1.046	1.04819e-08	4.04446e-09	5.54758e-05	2.5197e-05	7.26318e-09	6.58306e-05
1.047	4.04446e-09	1.04819e-08	5.47934e-05	2.52968e-05	1.37006e-08	6.56375e-05
1.048	7.26318e-09	4.04446e-09	5.53793e-05	2.51327e-05	1.37006e-08	6.62298e-05
1.049	7.26318e-09	4.04446e-09	5.61228e-05	2.52421e-05	4.04446e-09	6.61236e-05
1.05	1.04819e-08	7.26318e-09	5.61421e-05	2.53837e-05	1.37006e-08	6.65678e-05
1.051	4.04446e-09	7.26318e-09	5.59651e-05	2.5152e-05	1.04819e-08	6.64036e-05
1.052	8.25733e-10	8.25733e-10	5.58878e-05	2.50876e-05	1.37006e-08	6.62008e-05
1.053	7.26318e-09	4.04446e-09	5.61711e-05	2.49138e-05	7.26318e-09	6.64422e-05
1.054	8.25733e-10	4.04446e-09	5.56078e-05	2.50651e-05	7.26318e-09	6.63263e-05
1.055	4.04446e-09	4.04446e-09	5.54855e-05	2.50586e-05	7.26318e-09	6.62813e-05
1.056	7.26318e-09	4.04446e-09	5.56561e-05	2.49138e-05	7.26318e-09	6.61332e-05
1.057	7.26318e-09	4.04446e-09	5.54404e-05	2.49588e-05	1.37006e-08	6.60077e-05
1.058	8.25733e-10	8.25733e-10	5.63031e-05	2.51584e-05	1.69193e-08	6.61139e-05
1.059	7.26318e-09	4.04446e-09	5.57591e-05	2.51391e-05	1.69193e-08	6.67416e-05
1.06	0	4.04446e-09	5.59265e-05	2.51648e-05	1.37006e-08	6.60173e-05
1.061	7.26318e-09	4.04446e-09	5.58653e-05	2.51069e-05	1.04819e-08	6.62909e-05
1.062	4.04446e-09	1.04819e-08	5.53052e-05	2.50972e-05	1.04819e-08	6.59916e-05
1.063	4.04446e-09	7.26318e-09	5.62773e-05	2.52196e-05	1.04819e-08	6.6262e-05
1.064	7.26318e-09	7.26318e-09	5.61228e-05	2.53193e-05	7.26318e-09	6.62684e-05
1.065	8.25733e-10	1.37006e-08	5.6052e-05	2.55157e-05	1.04819e-08	6.64358e-05
1.066	1.04819e-08	4.04446e-09	5.62773e-05	2.5506e-05	1.69193e-08	6.65388e-05
1.067	4.04446e-09	4.04446e-09	5.61614e-05	2.55447e-05	1.04819e-08	6.66933e-05
1.068	4.04446e-09	1.04819e-08	5.59297e-05	2.52743e-05	1.69193e-08	6.67512e-05
1.069	7.26318e-09	4.04446e-09	5.6126e-05	2.46756e-05	1.04819e-08	6.66708e-05
1.07	7.26318e-09	4.04446e-09	5.61582e-05	2.52002e-05	1.04819e-08	6.57373e-05
1.071	7.26318e-09	4.04446e-09	5.62805e-05	2.53966e-05	2.01381e-08	6.64133e-05
1.072	1.04819e-08	4.04446e-09	5.62548e-05	2.52002e-05	1.04819e-08	6.63457e-05
1.073	7.26318e-09	1.37006e-08	5.63578e-05	2.53998e-05	1.04819e-08	6.61654e-05
1.074	7.26318e-09	1.04819e-08	5.60681e-05	2.53129e-05	1.37006e-08	6.63585e-05
1.075	4.04446e-09	4.04446e-09	5.63771e-05	2.53129e-05	1.69193e-08	6.68961e-05
1.076	1.04819e-08	1.04819e-08	5.62419e-05	2.5432e-05	1.37006e-08	6.6616e-05
1.077	1.04819e-08	1.04819e-08	5.64543e-05	2.51809e-05	1.69193e-08	6.63167e-05
1.078	1.04819e-08	7.26318e-09	5.60295e-05	2.51487e-05	1.69193e-08	6.66579e-05
1.079	1.04819e-08	1.04819e-08	5.64994e-05	2.53708e-05	1.04819e-08	6.62427e-05
1.08	7.26318e-09	1.37006e-08	5.59683e-05	2.53161e-05	1.04819e-08	6.64068e-05
1.081	1.37006e-08	1.04819e-08	5.58621e-05	2.53161e-05	2.01381e-08	6.63843e-05
1.082	7.26318e-09	7.26318e-09	5.61325e-05	2.52002e-05	1.69193e-08	6.62008e-05
1.083	4.04446e-09	4.04446e-09	5.6464e-05	2.51681e-05	1.04819e-08	6.61944e-05
1.084	7.26318e-09	1.69193e-08	5.6435e-05	2.51584e-05	1.69193e-08	6.68832e-05
1.085	1.04819e-08	1.04819e-08	5.63674e-05	2.51166e-05	1.69193e-08	6.71697e-05
1.086	1.37006e-08	1.37006e-08	5.67183e-05	2.53483e-05	1.04819e-08	6.73403e-05
1.087	1.04819e-08	4.04446e-09	5.61904e-05	2.51552e-05	1.69193e-08	6.70763e-05
1.088	8.25733e-10	1.04819e-08	5.59651e-05	2.50651e-05	1.04819e-08	6.68285e-05
1.089	4.04446e-09	7.26318e-09	5.62451e-05	2.51262e-05	1.69193e-08	6.73918e-05
1.09	1.04819e-08	1.04819e-08	5.61131e-05	2.52743e-05	2.01381e-08	6.73596e-05
1.091	1.04819e-08	7.26318e-09	5.57977e-05	2.51391e-05	1.37006e-08	6.7749e-05
1.092	1.37006e-08	7.26318e-09	5.57205e-05	2.5049e-05	1.69193e-08	6.74561e-05
1.093	4.04446e-09	4.04446e-09	5.59522e-05	2.50747e-05	2.01381e-08	6.73016e-05
1.094	4.04446e-09	7.26318e-09	5.64189e-05	2.53065e-05	1.69193e-08	6.73177e-05
1.095	4.04446e-09	7.26318e-09	5.67408e-05	2.51906e-05	1.69193e-08	6.76106e-05
1.096	1.04819e-08	7.26318e-09	5.59232e-05	2.50908e-05	1.69193e-08	6.77909e-05
1.097	4.04446e-09	7.26318e-09	5.64382e-05	2.52002e-05	2.01381e-08	6.77136e-05
1.098	1.04819e-08	4.04446e-09	5.65509e-05	2.52421e-05	1.37006e-08	6.7424e-05
1.099	1.04819e-08	1.37006e-08	5.6493e-05	2.5255e-05	1.69193e-08	6.74465e-05
1.1	1.04819e-08	4.04446e-09	5.66539e-05	2.49427e-05	1.69193e-08	6.73596e-05
1.101	8.25733e-10	7.26318e-09	5.60906e-05	2.51391e-05	1.69193e-08	6.74626e-05
1.102	1.04819e-08	1.37006e-08	5.60681e-05	2.4946e-05	1.69193e-08	6.75656e-05
1.103	4.04446e-09	4.04446e-09	5.59651e-05	2.50779e-05	1.69193e-08	6.73435e-05
1.104	7.26318e-09	1.04819e-08	5.59265e-05	2.502e-05	2.01381e-08	6.75109e-05
1.105	7.26318e-09	7.26318e-09	5.60134e-05	2.50844e-05	1.69193e-08	6.72308e-05
1.106	8.25733e-10	1.04819e-08	5.56625e-05	2.47786e-05	2.33568e-08	6.71632e-05
1.107	1.04819e-08	1.04819e-08	5.59007e-05	2.49749e-05	1.69193e-08	6.71664e-05
1.108	1.04819e-08	8.25733e-10	5.6023e-05	2.50522e-05	1.69193e-08	6.74755e-05
1.109	1.37006e-08	1.04819e-08	5.60777e-05	2.49524e-05	2.33568e-08	6.70506e-05
1.11	8.25733e-10	7.26318e-09	5.61357e-05	2.46885e-05	1.04819e-08	6.7646e-05
1.111	7.26318e-09	7.26318e-09	5.62516e-05	2.45694e-05	2.33568e-08	6.7601e-05
1.112	1.37006e-08	7.26318e-09	5.60906e-05	2.49138e-05	1.69193e-08	6.80452e-05
1.113	1.37006e-08	4.04446e-09	5.60616e-05	2.50554e-05	2.33568e-08	6.80355e-05
1.114	1.04819e-08	7.26318e-09	5.60005e-05	2.51294e-05	2.01381e-08	6.79583e-05
1.115	1.04819e-08	1.37006e-08	5.62001e-05	2.52453e-05	1.37006e-08	6.79068e-05
1.116	4.04446e-09	8.25733e-10	5.60616e-05	2.50425e-05	2.33568e-08	6.76654e-05
1.117	8.25733e-10	1.04819e-08	5.59844e-05	2.52067e-05	2.33568e-08	6.75945e-05
1.118	4.04446e-09	4.04446e-09	5.60584e-05	2.50651e-05	2.33568e-08	6.78231e-05
1.119	7.26318e-09	1.04819e-08	5.60745e-05	2.52002e-05	2.33568e-08	6.763e-05
1.12	8.25733e-10	4.04446e-09	5.61968e-05	2.52196e-05	1.69193e-08	6.76621e-05
1.121	1.04819e-08	8.25733e-10	5.54726e-05	2.53193e-05	2.33568e-08	6.77716e-05
1.122	4.04446e-09	7.26318e-09	5.5154e-05	2.50264e-05	2.01381e-08	6.76267e-05
1.123	4.04446e-09	7.26318e-09	5.51282e-05	2.50425e-05	2.01381e-08	6.78746e-05
1.124	7.26318e-09	7.26318e-09	5.51797e-05	2.53419e-05	2.33568e-08	6.77458e-05
1.125	1.04819e-08	1.37006e-08	5.60359e-05	2.54127e-05	1.69193e-08	6.763e-05
1.126	1.04819e-08	7.26318e-09	5.61228e-05	2.54288e-05	2.33568e-08	6.75785e-05
1.127	7.26318e-09	7.26318e-09	5.57462e-05	2.52324e-05	1.69193e-08	6.77716e-05
1.128	7.26318e-09	7.26318e-09	5.55885e-05	2.54642e-05	2.01381e-08	6.74626e-05
1.129	7.26318e-09	7.26318e-09	5.6184e-05	2.53869e-05	2.33568e-08	6.73306e-05
1.13	7.26318e-09	7.26318e-09	5.63256e-05	2.54964e-05	2.65755e-08	6.72019e-05
1.131	1.04819e-08	1.04819e-08	5.62966e-05	2.55028e-05	2.33568e-08	6.74143e-05
1.132	1.04819e-08	4.04446e-09	5.61968e-05	2.54095e-05	2.01381e-08	6.7057e-05
1.133	4.04446e-09	1.37006e-08	5.61518e-05	2.54964e-05	2.01381e-08	6.72534e-05
1.134	8.25733e-10	7.26318e-09	5.64672e-05	2.56863e-05	2.01381e-08	6.76718e-05
1.135	1.04819e-08	7.26318e-09	5.63352e-05	2.54899e-05	1.69193e-08	6.78456e-05
1.136	4.04446e-09	4.04446e-09	5.60552e-05	2.53934e-05	2.33568e-08	6.77619e-05
1.137	1.04819e-08	7.26318e-09	5.63867e-05	2.55221e-05	2.65755e-08	6.78521e-05
1.138	1.04819e-08	1.04819e-08	5.63803e-05	2.53322e-05	2.97942e-08	6.78295e-05
1.139	4.04446e-09	4.04446e-09	5.63803e-05	2.50715e-05	2.01381e-08	6.75624e-05
1.14	1.37006e-08	1.04819e-08	5.62773e-05	2.50329e-05	2.65755e-08	6.77845e-05
1.141	7.26318e-09	1.04819e-08	5.63063e-05	2.52517e-05	2.33568e-08	6.76943e-05
1.142	7.26318e-09	7.26318e-09	5.65992e-05	2.52839e-05	2.65755e-08	6.75559e-05
1.143	7.26318e-09	4.04446e-09	5.64093e-05	2.52968e-05	2.65755e-08	6.75141e-05
1.144	4.04446e-09	1.04819e-08	5.61872e-05	2.54545e-05	2.97942e-08	6.73016e-05
1.145	1.04819e-08	7.26318e-09	5.64125e-05	2.54449e-05	2.33568e-08	6.69765e-05
1.146	7.26318e-09	7.26318e-09	5.66603e-05	2.54771e-05	2.65755e-08	6.72694e-05
1.147	1.04819e-08	7.26318e-09	5.63159e-05	2.53869e-05	2.33568e-08	6.73081e-05
1.148	7.26318e-09	4.04446e-09	5.65541e-05	2.53644e-05	2.33568e-08	6.77201e-05
1.149	1.04819e-08	7.26318e-09	5.65316e-05	2.52872e-05	2.97942e-08	6.77362e-05
1.15	1.04819e-08	4.04446e-09	5.65895e-05	2.52646e-05	2.33568e-08	6.77394e-05
1.151	4.04446e-09	1.04819e-08	5.63964e-05	2.54449e-05	2.97942e-08	6.74787e-05
1.152	1.04819e-08	7.26318e-09	5.67118e-05	2.52775e-05	2.33568e-08	6.76879e-05
1.153	7.26318e-09	4.04446e-09	5.6744e-05	2.52163e-05	2.33568e-08	6.744e-05
1.154	1.04819e-08	8.25733e-10	5.65509e-05	2.52678e-05	2.33568e-08	6.75881e-05
1.155	1.04819e-08	4.04446e-09	5.63063e-05	2.53451e-05	2.97942e-08	6.75173e-05
1.156	1.04819e-08	4.04446e-09	5.62387e-05	2.53097e-05	2.65755e-08	6.744e-05
1.157	1.04819e-08	7.26318e-09	5.61164e-05	2.53515e-05	2.33568e-08	6.76106e-05
1.158	4.04446e-09	4.04446e-09	5.61292e-05	2.51681e-05	3.3013e-08	6.78617e-05
1.159	1.37006e-08	7.26318e-09	5.58395e-05	2.52582e-05	2.97942e-08	6.76525e-05
1.16	1.04819e-08	4.04446e-09	5.56335e-05	2.52453e-05	2.97942e-08	6.74111e-05
1.161	1.04819e-08	7.26318e-09	5.56979e-05	2.50007e-05	2.65755e-08	6.69604e-05
1.162	7.26318e-09	7.26318e-09	5.5817e-05	2.51069e-05	2.97942e-08	6.74658e-05
1.163	8.25733e-10	8.25733e-10	5.61711e-05	2.53676e-05	3.3013e-08	6.7733e-05
1.164	1.04819e-08	8.25733e-10	5.62644e-05	2.51069e-05	2.97942e-08	6.77201e-05
1.165	7.26318e-09	4.04446e-09	5.68406e-05	2.49846e-05	2.33568e-08	6.78746e-05
1.166	4.04446e-09	7.26318e-09	5.63546e-05	2.50039e-05	2.65755e-08	6.81321e-05
1.167	4.04446e-09	8.25733e-10	5.57462e-05	2.49653e-05	2.97942e-08	6.80548e-05
1.168	4.04446e-09	1.04819e-08	5.58621e-05	2.51005e-05	3.3013e-08	6.80452e-05
1.169	7.26318e-09	7.26318e-09	5.62966e-05	2.52002e-05	3.3013e-08	6.79132e-05
1.17	7.26318e-09	4.04446e-09	5.64286e-05	2.51455e-05	3.3013e-08	6.78521e-05
1.171	1.04819e-08	4.04446e-09	5.55788e-05	2.49138e-05	3.62317e-08	6.78102e-05
1.172	7.26318e-09	7.26318e-09	5.55692e-05	2.48526e-05	3.62317e-08	6.76718e-05
1.173	4.04446e-09	7.26318e-09	5.62258e-05	2.49009e-05	3.3013e-08	6.73209e-05
1.174	1.04819e-08	7.26318e-09	5.51894e-05	2.49138e-05	3.94504e-08	6.76139e-05
1.175	4.04446e-09	4.04446e-09	5.62451e-05	2.48108e-05	3.62317e-08	6.78585e-05
1.176	1.04819e-08	1.04819e-08	5.60327e-05	2.46466e-05	3.3013e-08	6.80709e-05
1.177	1.37006e-08	7.26318e-09	5.62097e-05	2.47174e-05	3.62317e-08	6.8087e-05
1.178	1.37006e-08	4.04446e-09	5.63191e-05	2.48558e-05	3.62317e-08	6.80999e-05
1.179	7.26318e-09	1.04819e-08	5.61325e-05	2.49685e-05	3.94504e-08	6.80323e-05
1.18	1.04819e-08	7.26318e-09	5.67247e-05	2.48784e-05	4.26691e-08	6.79132e-05
1.181	7.26318e-09	7.26318e-09	5.61067e-05	2.47142e-05	4.26691e-08	6.79551e-05
1.182	4.04446e-09	7.26318e-09	5.62322e-05	2.45726e-05	4.26691e-08	6.80709e-05
1.183	4.04446e-09	7.26318e-09	5.61807e-05	2.49782e-05	4.26691e-08	6.82254e-05
1.184	7.26318e-09	1.04819e-08	5.64479e-05	2.50136e-05	3.94504e-08	6.79615e-05
1.185	4.04446e-09	4.04446e-09	5.63835e-05	2.49653e-05	4.26691e-08	6.78263e-05
1.186	4.04446e-09	7.26318e-09	5.63546e-05	2.48655e-05	4.26691e-08	6.77877e-05
1.187	7.26318e-09	1.04819e-08	5.65187e-05	2.47174e-05	3.62317e-08	6.76042e-05
1.188	4.04446e-09	4.04446e-09	5.56625e-05	2.45565e-05	4.26691e-08	6.76847e-05
1.189	1.04819e-08	1.04819e-08	5.57494e-05	2.48945e-05	4.26691e-08	6.79068e-05
1.19	7.26318e-09	1.04819e-08	5.61904e-05	2.51584e-05	4.26691e-08	6.78681e-05
1.191	7.26318e-09	1.04819e-08	5.62773e-05	2.49846e-05	4.26691e-08	6.79325e-05
1.192	7.26318e-09	4.04446e-09	5.56947e-05	2.50457e-05	4.26691e-08	6.7984e-05
1.193	7.26318e-09	1.37006e-08	5.55112e-05	2.50007e-05	3.62317e-08	6.78166e-05
1.194	7.26318e-09	4.04446e-09	5.58009e-05	2.4682e-05	4.26691e-08	6.78327e-05
1.195	1.04819e-08	1.04819e-08	5.56818e-05	2.50329e-05	4.58879e-08	6.77169e-05
1.196	1.04819e-08	7.26318e-09	5.58395e-05	2.51391e-05	4.26691e-08	6.78875e-05
1.197	1.04819e-08	1.04819e-08	5.59265e-05	2.52485e-05	3.94504e-08	6.79647e-05
1.198	4.04446e-09	8.25733e-10	5.64415e-05	2.51681e-05	3.62317e-08	6.79872e-05
1.199	4.04446e-09	1.04819e-08	5.6184e-05	2.50554e-05	4.58879e-08	6.79583e-05
1.2	7.26318e-09	7.26318e-09	5.65091e-05	2.53387e-05	3.62317e-08	6.77941e-05
1.201	1.04819e-08	7.26318e-09	5.6258e-05	2.52035e-05	4.91066e-08	6.79486e-05
1.202	4.04446e-09	7.26318e-09	5.63449e-05	2.53065e-05	4.58879e-08	6.75881e-05
1.203	1.04819e-08	4.04446e-09	5.65348e-05	2.53483e-05	4.91066e-08	6.75591e-05
1.204	4.04446e-09	4.04446e-09	5.64704e-05	2.54159e-05	4.26691e-08	6.78907e-05
1.205	7.26318e-09	1.04819e-08	5.62033e-05	2.52357e-05	4.26691e-08	6.78263e-05
1.206	1.04819e-08	8.25733e-10	5.56657e-05	2.51616e-05	3.94504e-08	6.7675e-05
1.207	7.26318e-09	7.26318e-09	5.60456e-05	2.50522e-05	4.91066e-08	6.74722e-05
1.208	7.26318e-09	4.04446e-09	5.59619e-05	2.49717e-05	5.23253e-08	6.72405e-05
1.209	7.26318e-09	8.25733e-10	5.61003e-05	2.48043e-05	5.5544e-08	6.74014e-05
1.21	4.04446e-09	4.04446e-09	5.55981e-05	2.51101e-05	4.58879e-08	6.7704e-05
1.211	1.37006e-08	0	5.56464e-05	2.48784e-05	4.91066e-08	6.71793e-05
1.212	7.26318e-09	1.37006e-08	5.60938e-05	2.46659e-05	5.23253e-08	6.7234e-05
1.213	1.04819e-08	7.26318e-09	5.56207e-05	2.47464e-05	5.23253e-08	6.71149e-05
1.214	1.37006e-08	7.26318e-09	5.56883e-05	2.50972e-05	4.91066e-08	6.71246e-05
1.215	7.26318e-09	4.04446e-09	5.58267e-05	2.49331e-05	5.5544e-08	6.72405e-05
1.216	1.04819e-08	8.25733e-10	5.53245e-05	2.51391e-05	5.23253e-08	6.74111e-05
1.217	4.04446e-09	4.04446e-09	5.58106e-05	2.51037e-05	5.23253e-08	6.76139e-05
1.218	4.04446e-09	8.25733e-10	5.53825e-05	2.49588e-05	5.23253e-08	6.80226e-05
1.219	4.04446e-09	4.04446e-09	5.55016e-05	2.47078e-05	5.5544e-08	6.7807e-05
1.22	4.04446e-09	7.26318e-09	5.52537e-05	2.43376e-05	5.23253e-08	6.74143e-05
1.221	7.26318e-09	4.04446e-09	5.52698e-05	2.40833e-05	4.91066e-08	6.79132e-05
1.222	7.26318e-09	4.04446e-09	5.52151e-05	2.47271e-05	5.5544e-08	6.77651e-05
1.223	7.26318e-09	4.04446e-09	5.54211e-05	2.42314e-05	5.23253e-08	6.77555e-05
1.224	7.26318e-09	4.04446e-09	5.52055e-05	2.42926e-05	5.23253e-08	6.80741e-05
1.225	4.04446e-09	0	5.54501e-05	2.45629e-05	5.5544e-08	6.80838e-05
1.226	7.26318e-09	1.04819e-08	5.50091e-05	2.50297e-05	5.5544e-08	6.8042e-05
1.227	1.04819e-08	8.25733e-10	5.60134e-05	2.50425e-05	5.23253e-08	6.80613e-05
1.228	7.26318e-09	7.26318e-09	5.59747e-05	2.50876e-05	4.58879e-08	6.78102e-05
1.229	1.37006e-08	4.04446e-09	5.59812e-05	2.49556e-05	5.23253e-08	6.79132e-05
1.23	1.37006e-08	8.25733e-10	5.60262e-05	2.50007e-05	5.23253e-08	6.80226e-05
1.231	4.04446e-09	7.26318e-09	5.592e-05	2.50136e-05	5.23253e-08	6.82319e-05
1.232	4.04446e-09	7.26318e-09	5.57591e-05	2.51005e-05	5.87627e-08	6.76782e-05
1.233	7.26318e-09	4.04446e-09	5.59039e-05	2.50457e-05	5.23253e-08	6.73692e-05
1.234	4.04446e-09	7.26318e-09	5.55756e-05	2.51069e-05	5.23253e-08	6.77973e-05
1.235	4.04446e-09	1.04819e-08	5.54758e-05	2.49749e-05	5.87627e-08	6.76525e-05
1.236	7.26318e-09	7.26318e-09	5.57526e-05	2.50908e-05	5.87627e-08	6.76493e-05
1.237	4.04446e-09	8.25733e-10	5.57205e-05	2.49073e-05	5.87627e-08	6.79164e-05
1.238	7.26318e-09	4.04446e-09	5.50188e-05	2.48237e-05	6.19815e-08	6.79583e-05
1.239	8.25733e-10	8.25733e-10	5.56561e-05	2.49717e-05	6.19815e-08	6.81997e-05
1.24	7.26318e-09	1.37006e-08	5.57816e-05	2.51037e-05	6.19815e-08	6.78521e-05
1.241	4.04446e-09	4.04446e-09	5.53149e-05	2.48912e-05	5.87627e-08	6.77523e-05
1.242	7.26318e-09	8.25733e-10	5.58267e-05	2.44342e-05	5.87627e-08	6.7675e-05
1.243	7.26318e-09	7.26318e-09	5.53921e-05	2.49363e-05	5.23253e-08	6.79293e-05
1.244	4.04446e-09	7.26318e-09	5.55016e-05	2.50007e-05	5.87627e-08	6.74722e-05
1.245	1.37006e-08	1.04819e-08	5.55305e-05	2.48719e-05	5.5544e-08	6.75656e-05
1.246	7.26318e-09	8.25733e-10	5.53342e-05	2.48462e-05	5.87627e-08	6.72373e-05
1.247	7.26318e-09	4.04446e-09	5.61775e-05	2.48977e-05	5.23253e-08	6.76686e-05
1.248	1.04819e-08	1.04819e-08	5.55145e-05	2.49685e-05	6.52002e-08	6.76621e-05
1.249	4.04446e-09	4.04446e-09	5.63867e-05	2.50136e-05	5.87627e-08	6.75656e-05
1.25	1.04819e-08	1.04819e-08	5.60037e-05	2.50361e-05	5.87627e-08	6.76428e-05
1.251	4.04446e-09	1.04819e-08	5.64543e-05	2.47464e-05	6.19815e-08	6.73757e-05
1.252	7.26318e-09	4.04446e-09	5.58717e-05	2.46627e-05	6.19815e-08	6.7337e-05
1.253	7.26318e-09	7.26318e-09	5.56722e-05	2.47046e-05	5.87627e-08	6.74851e-05
1.254	7.26318e-09	7.26318e-09	5.59908e-05	2.47625e-05	5.5544e-08	6.73789e-05
1.255	7.26318e-09	4.04446e-09	5.58943e-05	2.46048e-05	6.52002e-08	6.74465e-05
1.256	4.04446e-09	7.26318e-09	5.57945e-05	2.45114e-05	6.52002e-08	6.74626e-05
1.257	8.25733e-10	7.26318e-09	5.55402e-05	2.47239e-05	6.52002e-08	6.74658e-05
1.258	4.04446e-09	4.04446e-09	5.61807e-05	2.46756e-05	5.5544e-08	6.74336e-05
1.259	7.26318e-09	4.04446e-09	5.65091e-05	2.47174e-05	5.87627e-08	6.716e-05
1.26	8.25733e-10	4.04446e-09	5.6361e-05	2.46498e-05	6.52002e-08	6.69765e-05
1.261	7.26318e-09	7.26318e-09	5.61035e-05	2.474e-05	6.52002e-08	6.77008e-05
1.262	4.04446e-09	7.26318e-09	5.64479e-05	2.47915e-05	6.19815e-08	6.73081e-05
1.263	1.04819e-08	7.26318e-09	5.62773e-05	2.47432e-05	6.19815e-08	6.71439e-05
1.264	7.26318e-09	1.04819e-08	5.61904e-05	2.46692e-05	6.52002e-08	6.71729e-05
1.265	4.04446e-09	4.04446e-09	5.62483e-05	2.45372e-05	6.19815e-08	6.76847e-05
1.266	1.04819e-08	0	5.56335e-05	2.46498e-05	5.5544e-08	6.7733e-05
1.267	8.25733e-10	7.26318e-09	5.62548e-05	2.45307e-05	6.52002e-08	6.76106e-05
1.268	1.04819e-08	1.04819e-08	5.6184e-05	2.46144e-05	6.52002e-08	6.76042e-05
1.269	7.26318e-09	4.04446e-09	5.57752e-05	2.46788e-05	6.19815e-08	6.74497e-05
1.27	7.26318e-09	7.26318e-09	5.58975e-05	2.46692e-05	6.19815e-08	6.7646e-05
1.271	7.26318e-09	7.26318e-09	5.54855e-05	2.45855e-05	6.19815e-08	6.7527e-05
1.272	4.04446e-09	4.04446e-09	5.60262e-05	2.4637e-05	5.87627e-08	6.73274e-05
1.273	7.26318e-09	0	5.57591e-05	2.47979e-05	6.19815e-08	6.7704e-05
1.274	1.04819e-08	7.26318e-09	5.60166e-05	2.48301e-05	6.19815e-08	6.75237e-05
1.275	4.04446e-09	1.04819e-08	5.62516e-05	2.48108e-05	6.19815e-08	6.78166e-05
1.276	4.04446e-09	1.37006e-08	5.57172e-05	2.47239e-05	6.52002e-08	6.77072e-05
1.277	7.26318e-09	7.26318e-09	5.60713e-05	2.46949e-05	6.52002e-08	6.77909e-05
1.278	1.04819e-08	1.37006e-08	5.60681e-05	2.48912e-05	7.48564e-08	6.77394e-05
1.279	7.26318e-09	7.26318e-09	5.56496e-05	2.47207e-05	6.52002e-08	6.79776e-05
1.28	1.04819e-08	1.37006e-08	5.61357e-05	2.47013e-05	6.52002e-08	6.80581e-05
1.281	7.26318e-09	7.26318e-09	5.62805e-05	2.47432e-05	6.84189e-08	6.80452e-05
1.282	8.25733e-10	7.26318e-09	5.62097e-05	2.49749e-05	6.52002e-08	6.81063e-05
1.283	7.26318e-09	4.04446e-09	5.60488e-05	2.49782e-05	6.84189e-08	6.77909e-05
1.284	8.25733e-10	1.04819e-08	5.61518e-05	2.51423e-05	6.84189e-08	6.77136e-05
1.285	7.26318e-09	4.04446e-09	5.65348e-05	2.52292e-05	7.80751e-08	6.7984e-05
1.286	1.04819e-08	1.04819e-08	5.64511e-05	2.52743e-05	6.19815e-08	6.79937e-05
1.287	1.04819e-08	1.04819e-08	5.64962e-05	2.51745e-05	6.52002e-08	6.80902e-05
1.288	1.04819e-08	7.26318e-09	5.65445e-05	2.55286e-05	7.48564e-08	6.83156e-05
1.289	7.26318e-09	1.69193e-08	5.667e-05	2.52389e-05	7.80751e-08	6.81611e-05
1.29	7.26318e-09	7.26318e-09	5.67859e-05	2.48719e-05	7.48564e-08	6.78778e-05
1.291	4.04446e-09	4.04446e-09	5.71592e-05	2.51874e-05	7.16376e-08	6.84218e-05
1.292	7.26318e-09	7.26318e-09	5.62741e-05	2.51938e-05	7.80751e-08	6.83381e-05
1.293	1.04819e-08	7.26318e-09	5.61421e-05	2.53065e-05	6.84189e-08	6.8042e-05
1.294	1.04819e-08	4.04446e-09	5.6773e-05	2.54417e-05	6.19815e-08	6.7984e-05
1.295	4.04446e-09	7.26318e-09	5.6596e-05	2.51391e-05	7.16376e-08	6.81546e-05
1.296	7.26318e-09	0	5.62805e-05	2.53419e-05	6.84189e-08	6.82447e-05
1.297	4.04446e-09	7.26318e-09	5.64865e-05	2.49717e-05	6.84189e-08	6.82319e-05
1.298	1.37006e-08	0	5.62805e-05	2.48108e-05	6.84189e-08	6.81771e-05
1.299	7.26318e-09	7.26318e-09	5.57752e-05	2.50972e-05	7.16376e-08	6.8293e-05
1.3	7.26318e-09	1.04819e-08	5.65091e-05	2.51713e-05	6.84189e-08	6.82995e-05
1.301	7.26318e-09	7.26318e-09	5.61067e-05	2.49846e-05	6.84189e-08	6.84218e-05
1.302	4.04446e-09	0	5.64865e-05	2.49942e-05	7.48564e-08	6.83896e-05
1.303	0	7.26318e-09	5.66281e-05	2.50232e-05	7.16376e-08	6.8116e-05
1.304	7.26318e-09	7.26318e-09	5.50381e-05	2.50232e-05	7.16376e-08	6.8351e-05
1.305	4.04446e-09	1.04819e-08	5.55112e-05	2.49492e-05	7.80751e-08	6.82898e-05
1.306	4.04446e-09	7.26318e-09	5.57398e-05	2.48752e-05	6.52002e-08	6.83413e-05
1.307	7.26318e-09	7.26318e-09	5.56207e-05	2.48945e-05	7.16376e-08	6.84218e-05
1.308	7.26318e-09	7.26318e-09	5.57687e-05	2.50393e-05	7.80751e-08	6.83413e-05
1.309	4.04446e-09	1.04819e-08	5.54951e-05	2.50297e-05	8.12938e-08	6.81965e-05
1.31	4.04446e-09	4.04446e-09	5.58943e-05	2.5329e-05	7.80751e-08	6.83928e-05
1.311	7.26318e-09	4.04446e-09	5.58878e-05	2.51198e-05	8.12938e-08	6.81417e-05
1.312	1.37006e-08	1.04819e-08	5.56432e-05	2.52485e-05	7.80751e-08	6.8219e-05
1.313	4.04446e-09	4.04446e-09	5.54919e-05	2.52099e-05	8.12938e-08	6.83606e-05
1.314	1.04819e-08	1.37006e-08	5.55241e-05	2.52807e-05	7.80751e-08	6.80548e-05
1.315	1.04819e-08	8.25733e-10	5.51346e-05	2.5226e-05	7.80751e-08	6.8087e-05
1.316	4.04446e-09	4.04446e-09	5.6229e-05	2.51198e-05	7.16376e-08	6.81707e-05
1.317	7.26318e-09	7.26318e-09	5.61614e-05	2.52453e-05	7.80751e-08	6.82834e-05
1.318	0	8.25733e-10	5.5949e-05	2.51262e-05	8.45125e-08	6.83252e-05
1.319	4.04446e-09	1.04819e-08	5.58782e-05	2.51069e-05	7.80751e-08	6.82158e-05
1.32	7.26318e-09	7.26318e-09	5.5891e-05	2.51455e-05	8.77313e-08	6.80323e-05
1.321	1.04819e-08	7.26318e-09	5.55499e-05	2.51198e-05	8.12938e-08	6.80484e-05
1.322	8.25733e-10	7.26318e-09	5.58556e-05	2.52099e-05	7.48564e-08	6.79808e-05
1.323	7.26318e-09	1.04819e-08	5.54533e-05	2.51906e-05	7.48564e-08	6.8219e-05
1.324	7.26318e-09	7.26318e-09	5.58299e-05	2.52582e-05	9.095e-08	6.83413e-05
1.325	1.04819e-08	1.37006e-08	5.61936e-05	2.52872e-05	7.80751e-08	6.80677e-05
1.326	4.04446e-09	8.25733e-10	5.54565e-05	2.53032e-05	8.45125e-08	6.81321e-05
1.327	1.04819e-08	1.04819e-08	5.58235e-05	2.53902e-05	7.80751e-08	6.8322e-05
1.328	8.25733e-10	7.26318e-09	5.56979e-05	2.52582e-05	8.12938e-08	6.79711e-05
1.329	7.26318e-09	7.26318e-09	5.62387e-05	2.52131e-05	8.45125e-08	6.76525e-05
1.33	4.04446e-09	8.25733e-10	5.56786e-05	2.51069e-05	7.80751e-08	6.77619e-05
1.331	1.04819e-08	1.04819e-08	5.59329e-05	2.51552e-05	8.12938e-08	6.8248e-05
1.332	1.04819e-08	7.26318e-09	5.5949e-05	2.52357e-05	7.48564e-08	6.8116e-05
1.333	1.04819e-08	4.04446e-09	5.65348e-05	2.51713e-05	8.12938e-08	6.81321e-05
1.334	7.26318e-09	4.04446e-09	5.64736e-05	2.52002e-05	7.16376e-08	6.79036e-05
1.335	4.04446e-09	8.25733e-10	5.67279e-05	2.51938e-05	7.80751e-08	6.81739e-05
1.336	7.26318e-09	7.26318e-09	5.60971e-05	2.50908e-05	7.80751e-08	6.77555e-05
1.337	4.04446e-09	7.26318e-09	5.6435e-05	2.53676e-05	8.77313e-08	6.85441e-05
1.338	1.04819e-08	1.37006e-08	5.62161e-05	2.51777e-05	8.12938e-08	6.84121e-05
1.339	4.04446e-09	7.26318e-09	5.6493e-05	2.50554e-05	8.77313e-08	6.8425e-05
1.34	7.26318e-09	1.04819e-08	5.62483e-05	2.50522e-05	7.80751e-08	6.85151e-05
1.341	7.26318e-09	8.25733e-10	5.63706e-05	2.5094e-05	8.12938e-08	6.83896e-05
1.342	7.26318e-09	7.26318e-09	5.64061e-05	2.5226e-05	8.45125e-08	6.83252e-05
1.343	7.26318e-09	1.04819e-08	5.6538e-05	2.5358e-05	8.12938e-08	6.85537e-05
1.344	1.69193e-08	7.26318e-09	5.6538e-05	2.54256e-05	8.12938e-08	6.84282e-05
1.345	4.04446e-09	8.25733e-10	5.67633e-05	2.52968e-05	9.41687e-08	6.84186e-05
1.346	7.26318e-09	1.04819e-08	5.66217e-05	2.53837e-05	9.41687e-08	6.84379e-05
1.347	7.26318e-09	4.04446e-09	5.64254e-05	2.54481e-05	8.45125e-08	6.84572e-05
1.348	8.25733e-10	1.37006e-08	5.65831e-05	2.53483e-05	8.77313e-08	6.82351e-05
1.349	7.26318e-09	4.04446e-09	5.65284e-05	2.54095e-05	8.77313e-08	6.85441e-05
1.35	1.04819e-08	4.04446e-09	5.63127e-05	2.52035e-05	8.77313e-08	6.85344e-05
1.351	7.26318e-09	1.04819e-08	5.61421e-05	2.51906e-05	8.77313e-08	6.85892e-05
1.352	4.04446e-09	1.04819e-08	5.63867e-05	2.49588e-05	8.45125e-08	6.85795e-05
1.353	8.25733e-10	7.26318e-09	5.63674e-05	2.50071e-05	9.095e-08	6.84443e-05
1.354	4.04446e-09	1.37006e-08	5.58782e-05	2.50393e-05	8.77313e-08	6.83671e-05
1.355	7.26318e-09	7.26318e-09	5.57623e-05	2.51455e-05	8.77313e-08	6.84153e-05
1.356	1.04819e-08	7.26318e-09	5.64318e-05	2.51552e-05	8.77313e-08	6.8528e-05
1.357	7.26318e-09	4.04446e-09	5.639e-05	2.51262e-05	8.45125e-08	6.84733e-05
1.358	1.37006e-08	4.04446e-09	5.62226e-05	2.51101e-05	9.095e-08	6.84894e-05
1.359	1.37006e-08	7.26318e-09	5.60391e-05	2.48848e-05	9.41687e-08	6.84604e-05
1.36	1.04819e-08	1.04819e-08	5.592e-05	2.50812e-05	9.41687e-08	6.84443e-05
1.361	1.04819e-08	4.04446e-09	5.61936e-05	2.48655e-05	9.095e-08	6.83864e-05
1.362	4.04446e-09	7.26318e-09	5.62934e-05	2.5197e-05	9.73874e-08	6.84701e-05
1.363	1.04819e-08	4.04446e-09	5.5949e-05	2.48237e-05	9.73874e-08	6.88595e-05
1.364	4.04446e-09	1.04819e-08	5.58428e-05	2.47013e-05	9.73874e-08	6.87791e-05
1.365	7.26318e-09	8.25733e-10	5.56561e-05	2.49685e-05	9.41687e-08	6.90816e-05
1.366	1.04819e-08	4.04446e-09	5.55692e-05	2.47947e-05	9.73874e-08	6.90784e-05
1.367	1.04819e-08	4.04446e-09	5.60842e-05	2.5094e-05	9.095e-08	6.89271e-05
1.368	4.04446e-09	1.04819e-08	5.63127e-05	2.50586e-05	9.095e-08	6.90366e-05
1.369	1.04819e-08	8.25733e-10	5.6699e-05	2.48655e-05	9.41687e-08	6.93713e-05
1.37	7.26318e-09	7.26318e-09	5.66668e-05	2.4814e-05	1.00606e-07	6.93198e-05
1.371	8.25733e-10	8.25733e-10	5.64833e-05	2.47464e-05	1.10262e-07	6.89271e-05
1.372	7.26318e-09	1.04819e-08	5.63867e-05	2.50618e-05	1.07044e-07	6.91428e-05
1.373	7.26318e-09	8.25733e-10	5.6699e-05	2.49073e-05	1.03825e-07	6.94872e-05
1.374	4.04446e-09	4.04446e-09	5.64479e-05	2.48204e-05	1.10262e-07	6.93102e-05
1.375	4.04446e-09	7.26318e-09	5.70434e-05	2.50425e-05	1.19918e-07	6.9381e-05
1.376	1.37006e-08	1.37006e-08	5.70595e-05	2.47078e-05	1.10262e-07	6.95065e-05
1.377	7.26318e-09	4.04446e-09	5.70852e-05	2.47013e-05	1.13481e-07	6.93005e-05
1.378	1.04819e-08	4.04446e-09	5.71271e-05	2.51262e-05	1.23137e-07	6.9381e-05
1.379	4.04446e-09	4.04446e-09	5.71625e-05	2.49363e-05	1.19918e-07	6.9587e-05
1.38	1.04819e-08	7.26318e-09	5.695e-05	2.50264e-05	1.10262e-07	6.95999e-05
1.381	7.26318e-09	7.26318e-09	5.64382e-05	2.51198e-05	1.13481e-07	6.95516e-05
1.382	1.04819e-08	7.26318e-09	5.6847e-05	2.5152e-05	1.167e-07	6.94969e-05
1.383	8.25733e-10	7.26318e-09	5.67086e-05	2.50007e-05	1.10262e-07	6.95805e-05
1.384	1.04819e-08	4.04446e-09	5.71979e-05	2.50618e-05	1.10262e-07	6.94872e-05
1.385	1.04819e-08	4.04446e-09	5.66603e-05	2.5094e-05	1.23137e-07	6.97672e-05
1.386	7.26318e-09	1.04819e-08	5.67151e-05	2.50876e-05	1.23137e-07	6.98767e-05
1.387	7.26318e-09	1.04819e-08	5.66121e-05	2.5152e-05	1.26356e-07	6.9513e-05
1.388	7.26318e-09	7.26318e-09	5.64028e-05	2.51487e-05	1.23137e-07	6.95419e-05
1.389	1.04819e-08	8.25733e-10	5.59232e-05	2.50683e-05	1.29575e-07	6.93295e-05
1.39	7.26318e-09	8.25733e-10	5.62322e-05	2.50457e-05	1.32793e-07	6.93552e-05
1.391	1.37006e-08	7.26318e-09	5.65284e-05	2.49814e-05	1.26356e-07	6.95838e-05
1.392	8.25733e-10	7.26318e-09	5.64415e-05	2.4991e-05	1.39231e-07	6.96481e-05
1.393	1.04819e-08	8.25733e-10	5.65348e-05	2.4991e-05	1.32793e-07	6.94614e-05
1.394	4.04446e-09	8.25733e-10	5.64576e-05	2.48848e-05	1.45668e-07	6.94679e-05
1.395	1.04819e-08	8.25733e-10	5.68502e-05	2.49267e-05	1.55324e-07	6.93842e-05
1.396	8.25733e-10	7.26318e-09	5.65509e-05	2.48494e-05	1.61762e-07	6.94228e-05
1.397	4.04446e-09	7.26318e-09	5.66796e-05	2.48848e-05	1.48887e-07	6.94293e-05
1.398	4.04446e-09	4.04446e-09	5.69211e-05	2.49878e-05	1.55324e-07	6.92909e-05
1.399	1.04819e-08	8.25733e-10	5.67118e-05	2.49138e-05	1.55324e-07	6.922e-05
1.4	1.04819e-08	7.26318e-09	5.70208e-05	2.46305e-05	1.55324e-07	6.9529e-05
1.401	7.26318e-09	7.26318e-09	5.68309e-05	2.48365e-05	1.64981e-07	6.94099e-05
1.402	4.04446e-09	7.26318e-09	5.65091e-05	2.49975e-05	1.58543e-07	6.93456e-05
1.403	8.25733e-10	1.04819e-08	5.59104e-05	2.48977e-05	1.71418e-07	6.93939e-05
1.404	8.25733e-10	4.04446e-09	5.592e-05	2.49685e-05	1.64981e-07	6.96675e-05
1.405	7.26318e-09	4.04446e-09	5.62258e-05	2.48301e-05	1.64981e-07	6.95934e-05
1.406	1.04819e-08	7.26318e-09	5.58589e-05	2.49749e-05	1.64981e-07	6.94743e-05
1.407	4.04446e-09	4.04446e-09	5.53857e-05	2.49685e-05	1.61762e-07	6.96224e-05
1.408	1.04819e-08	4.04446e-09	5.61357e-05	2.51487e-05	1.61762e-07	6.95709e-05
1.409	7.26318e-09	8.25733e-10	5.61292e-05	2.51327e-05	1.61762e-07	6.93778e-05
1.41	1.04819e-08	7.26318e-09	5.53889e-05	2.49942e-05	1.58543e-07	6.96192e-05
1.411	7.26318e-09	8.25733e-10	5.59426e-05	2.50586e-05	1.64981e-07	6.95805e-05
1.412	7.26318e-09	7.26318e-09	5.6126e-05	2.49685e-05	1.68199e-07	6.91943e-05
1.413	7.26318e-09	1.04819e-08	5.60037e-05	2.52485e-05	1.77855e-07	6.9484e-05
1.414	7.26318e-09	8.25733e-10	5.58267e-05	2.52357e-05	1.61762e-07	6.94164e-05
1.415	7.26318e-09	7.26318e-09	5.58653e-05	2.51101e-05	1.77855e-07	6.93424e-05
1.416	7.26318e-09	7.26318e-09	5.61646e-05	2.51552e-05	1.87512e-07	6.92812e-05
1.417	4.04446e-09	1.37006e-08	5.62998e-05	2.52872e-05	1.81074e-07	6.93584e-05
1.418	8.25733e-10	7.26318e-09	5.56303e-05	2.5197e-05	1.74637e-07	6.92909e-05
1.419	1.69193e-08	7.26318e-09	5.63642e-05	2.53e-05	1.93949e-07	6.90205e-05
1.42	4.04446e-09	4.04446e-09	5.62065e-05	2.54288e-05	1.87512e-07	6.92458e-05
1.421	1.37006e-08	7.26318e-09	5.58395e-05	2.54159e-05	2.00387e-07	6.9014e-05
1.422	4.04446e-09	1.04819e-08	5.66185e-05	2.54513e-05	1.97168e-07	6.89303e-05
1.423	8.25733e-10	4.04446e-09	5.61453e-05	2.55543e-05	2.10043e-07	6.90076e-05
1.424	7.26318e-09	4.04446e-09	5.60649e-05	2.54771e-05	2.13261e-07	6.89303e-05
1.425	1.04819e-08	8.25733e-10	5.59393e-05	2.55189e-05	2.00387e-07	6.89818e-05
1.426	8.25733e-10	7.26318e-09	5.61421e-05	2.5564e-05	2.06824e-07	6.89239e-05
1.427	4.04446e-09	7.26318e-09	5.51797e-05	2.55157e-05	2.13261e-07	6.89561e-05
1.428	1.04819e-08	1.04819e-08	5.5537e-05	2.56219e-05	2.22918e-07	6.88306e-05
1.429	7.26318e-09	1.04819e-08	5.55853e-05	2.55092e-05	2.13261e-07	6.88241e-05
1.43	1.04819e-08	7.26318e-09	5.5875e-05	2.56831e-05	2.29355e-07	6.87179e-05
1.431	8.25733e-10	7.26318e-09	5.56529e-05	2.5667e-05	2.26136e-07	6.86246e-05
1.432	1.04819e-08	4.04446e-09	5.5772e-05	2.56122e-05	2.29355e-07	6.88402e-05
1.433	4.04446e-09	8.25733e-10	5.50413e-05	2.55414e-05	2.35793e-07	6.89014e-05
1.434	8.25733e-10	7.26318e-09	5.56561e-05	2.56541e-05	2.39011e-07	6.83735e-05
1.435	4.04446e-09	4.04446e-09	5.53085e-05	2.5638e-05	2.55105e-07	6.8837e-05
1.436	4.04446e-09	4.04446e-09	5.49351e-05	2.57957e-05	2.48667e-07	6.89207e-05
1.437	7.26318e-09	1.37006e-08	5.59747e-05	2.57861e-05	2.48667e-07	6.87211e-05
1.438	7.26318e-09	1.04819e-08	5.58106e-05	2.57732e-05	2.4223e-07	6.87437e-05
1.439	1.04819e-08	1.04819e-08	5.51507e-05	2.56541e-05	2.61542e-07	6.87952e-05
1.44	7.26318e-09	7.26318e-09	5.55692e-05	2.57249e-05	2.6798e-07	6.88982e-05
1.441	4.04446e-09	8.25733e-10	5.592e-05	2.57764e-05	2.77636e-07	6.90076e-05
1.442	1.04819e-08	7.26318e-09	5.5772e-05	2.55575e-05	2.80855e-07	6.90366e-05
1.443	4.04446e-09	7.26318e-09	5.58202e-05	2.55962e-05	2.71198e-07	6.87211e-05
1.444	7.26318e-09	7.26318e-09	5.57205e-05	2.57313e-05	2.71198e-07	6.91042e-05
1.445	4.04446e-09	7.26318e-09	5.58492e-05	2.58247e-05	2.87292e-07	6.89464e-05
1.446	8.25733e-10	4.04446e-09	5.57237e-05	2.59051e-05	2.90511e-07	6.90655e-05
1.447	7.26318e-09	8.25733e-10	5.58846e-05	2.58021e-05	2.80855e-07	6.88402e-05
1.448	1.04819e-08	4.04446e-09	5.55627e-05	2.5844e-05	2.9373e-07	6.89143e-05
1.449	7.26318e-09	1.04819e-08	5.64028e-05	2.56702e-05	2.9373e-07	6.88048e-05
1.45	1.04819e-08	1.04819e-08	5.64415e-05	2.57056e-05	3.06604e-07	6.88917e-05
1.451	7.26318e-09	4.04446e-09	5.65702e-05	2.5667e-05	3.16261e-07	6.88177e-05
1.452	7.26318e-09	7.26318e-09	5.68535e-05	2.56219e-05	3.19479e-07	6.85795e-05
1.453	4.04446e-09	7.26318e-09	5.66249e-05	2.56959e-05	3.51667e-07	6.87823e-05
1.454	1.37006e-08	4.04446e-09	5.6596e-05	2.55994e-05	3.54885e-07	6.85731e-05
1.455	1.37006e-08	1.04819e-08	5.65348e-05	2.55929e-05	3.35573e-07	6.87404e-05
1.456	4.04446e-09	1.04819e-08	5.62001e-05	2.56702e-05	3.29135e-07	6.85377e-05
1.457	8.25733e-10	1.04819e-08	5.60134e-05	2.58408e-05	3.29135e-07	6.89368e-05
1.458	7.26318e-09	4.04446e-09	5.5772e-05	2.58215e-05	3.54885e-07	6.8631e-05
1.459	1.04819e-08	1.04819e-08	5.62258e-05	2.56122e-05	3.70979e-07	6.86728e-05
1.46	7.26318e-09	7.26318e-09	5.63642e-05	2.56187e-05	3.64541e-07	6.88241e-05
1.461	4.04446e-09	4.04446e-09	5.63224e-05	2.56348e-05	3.74198e-07	6.86149e-05
1.462	0	7.26318e-09	5.57591e-05	2.57989e-05	3.74198e-07	6.85151e-05
1.463	7.26318e-09	8.25733e-10	5.5817e-05	2.57506e-05	3.83854e-07	6.87598e-05
1.464	4.04446e-09	8.25733e-10	5.59941e-05	2.52131e-05	3.77416e-07	6.84443e-05
1.465	0	4.04446e-09	5.5817e-05	2.58923e-05	3.9351e-07	6.82962e-05
1.466	7.26318e-09	7.26318e-09	5.60327e-05	2.56927e-05	4.22478e-07	6.85055e-05
1.467	7.26318e-09	4.04446e-09	5.5788e-05	2.56187e-05	4.38572e-07	6.8499e-05
1.468	8.25733e-10	1.04819e-08	5.67151e-05	2.56348e-05	4.35353e-07	6.87726e-05
1.469	1.04819e-08	1.37006e-08	5.58846e-05	2.56541e-05	4.73978e-07	6.90333e-05
1.47	4.04446e-09	1.04819e-08	5.62773e-05	2.59599e-05	4.73978e-07	6.9249e-05
1.471	4.04446e-09	4.04446e-09	5.58074e-05	2.56831e-05	5.06165e-07	6.91428e-05
1.472	1.04819e-08	7.26318e-09	5.5611e-05	2.58601e-05	5.25478e-07	6.92168e-05
1.473	4.04446e-09	7.26318e-09	5.59844e-05	2.61691e-05	5.83415e-07	6.91074e-05
1.474	4.04446e-09	8.25733e-10	5.57591e-05	2.71251e-05	6.54227e-07	6.92039e-05
1.475	7.26318e-09	7.26318e-09	5.5257e-05	3.06367e-05	7.28257e-07	6.91428e-05
1.476	8.25733e-10	7.26318e-09	5.56335e-05	3.38876e-05	7.66882e-07	6.88949e-05
1.477	7.26318e-09	7.26318e-09	5.58299e-05	3.62598e-05	8.216e-07	6.89497e-05
1.478	4.04446e-09	1.04819e-08	5.59651e-05	3.8204e-05	9.27818e-07	6.93424e-05
1.479	7.26318e-09	4.04446e-09	5.6023e-05	3.897e-05	1.0791e-06	6.91138e-05
1.48	7.26318e-09	4.04446e-09	5.59071e-05	3.98809e-05	1.19175e-06	6.92007e-05
1.481	7.26318e-09	7.26318e-09	5.5479e-05	4.07049e-05	1.29153e-06	6.92748e-05
1.482	7.26318e-09	7.26318e-09	5.60166e-05	4.14259e-05	1.54903e-06	6.87404e-05
1.483	7.26318e-09	7.26318e-09	5.5376e-05	4.14163e-05	2.13484e-06	6.91621e-05
1.484	4.04446e-09	7.26318e-09	5.57365e-05	4.06309e-05	2.99746e-06	6.90494e-05
1.485	1.04819e-08	0	5.58299e-05	4.06277e-05	5.52094e-06	6.9249e-05
1.486	8.25733e-10	7.26318e-09	5.56915e-05	4.12682e-05	1.33907e-05	6.93069e-05
1.487	8.25733e-10	4.04446e-09	5.59232e-05	4.11041e-05	1.83057e-05	6.89754e-05
1.488	4.04446e-09	7.26318e-09	5.5875e-05	4.16223e-05	2.17916e-05	6.90913e-05
1.489	0	1.04819e-08	5.59039e-05	4.18412e-05	2.2783e-05	6.91718e-05
1.49	1.04819e-08	1.37006e-08	5.5978e-05	4.21212e-05	2.5226e-05	6.91653e-05
1.491	7.26318e-09	1.37006e-08	5.57752e-05	4.21341e-05	2.58858e-05	6.91557e-05
1.492	7.26318e-09	4.04446e-09	5.60198e-05	4.26941e-05	2.63751e-05	6.91557e-05
1.493	8.25733e-10	1.04819e-08	5.58975e-05	4.28486e-05	2.72956e-05	6.91718e-05
1.494	7.26318e-09	1.04819e-08	5.59104e-05	4.29291e-05	2.8052e-05	6.89979e-05
1.495	4.04446e-09	1.04819e-08	5.59329e-05	4.31834e-05	2.82452e-05	6.8763e-05
1.496	8.25733e-10	8.25733e-10	5.60906e-05	4.34731e-05	2.867e-05	6.86954e-05
1.497	4.04446e-09	1.04819e-08	5.59715e-05	4.23497e-05	2.86025e-05	6.89786e-05
1.498	4.04446e-09	4.04446e-09	5.57526e-05	4.2707e-05	2.90788e-05	6.88628e-05
1.499	1.04819e-08	1.04819e-08	5.61164e-05	4.28164e-05	2.92108e-05	6.89915e-05
1.5	7.26318e-09	4.04446e-09	5.59265e-05	4.32284e-05	2.95455e-05	6.87662e-05
1.501	7.26318e-09	1.69193e-08	5.62837e-05	4.30578e-05	2.9552e-05	6.89143e-05
1.502	7.26318e-09	7.26318e-09	5.6258e-05	4.30997e-05	2.96485e-05	6.86889e-05
1.503	1.37006e-08	7.26318e-09	5.62129e-05	4.35986e-05	2.97902e-05	6.87469e-05
1.504	7.26318e-09	7.26318e-09	5.60584e-05	4.36501e-05	2.9935e-05	6.85344e-05
1.505	4.04446e-09	1.04819e-08	5.62676e-05	4.412e-05	2.97869e-05	6.86117e-05
1.506	7.26318e-09	4.04446e-09	5.63771e-05	4.45449e-05	2.99608e-05	6.89175e-05
1.507	7.26318e-09	7.26318e-09	5.58878e-05	4.43647e-05	2.98899e-05	6.85055e-05
1.508	0	1.04819e-08	5.62483e-05	4.39462e-05	2.99479e-05	6.8705e-05
1.509	4.04446e-09	7.26318e-09	5.61067e-05	4.459e-05	2.98642e-05	6.8969e-05
1.51	4.04446e-09	1.04819e-08	5.57784e-05	4.41039e-05	3.00734e-05	6.89818e-05
1.511	7.26318e-09	1.04819e-08	5.59747e-05	4.44516e-05	3.0038e-05	6.86503e-05
1.512	1.04819e-08	4.04446e-09	5.59683e-05	4.37531e-05	3.0479e-05	6.88209e-05
1.513	1.04819e-08	1.04819e-08	5.6184e-05	4.41297e-05	3.04275e-05	6.88016e-05
1.514	4.04446e-09	1.04819e-08	5.57655e-05	4.4223e-05	3.02408e-05	6.86278e-05
1.515	8.25733e-10	4.04446e-09	5.5743e-05	4.37885e-05	3.06077e-05	6.86922e-05
1.516	7.26318e-09	1.04819e-08	5.62483e-05	4.4635e-05	3.05788e-05	6.85537e-05
1.517	8.25733e-10	1.04819e-08	5.62419e-05	4.43518e-05	3.0862e-05	6.87083e-05
1.518	1.37006e-08	7.26318e-09	5.61131e-05	4.40653e-05	3.08523e-05	6.88273e-05
1.519	7.26318e-09	7.26318e-09	5.58331e-05	4.49794e-05	3.08041e-05	6.87147e-05
1.52	7.26318e-09	1.04819e-08	5.57237e-05	4.43035e-05	3.08041e-05	6.89593e-05
1.521	4.04446e-09	4.04446e-09	5.56657e-05	4.48088e-05	3.09199e-05	6.85087e-05
1.522	4.04446e-09	4.04446e-09	5.58653e-05	4.47091e-05	3.10455e-05	6.88241e-05
1.523	7.26318e-09	7.26318e-09	5.60906e-05	4.49086e-05	3.09006e-05	6.85924e-05
1.524	4.04446e-09	7.26318e-09	5.57752e-05	4.47863e-05	3.09972e-05	6.84701e-05
1.525	4.04446e-09	4.04446e-09	5.55981e-05	4.48056e-05	3.10101e-05	6.87952e-05
1.526	7.26318e-09	7.26318e-09	5.58621e-05	4.54719e-05	3.08652e-05	6.8631e-05
1.527	7.26318e-09	1.37006e-08	5.57752e-05	4.55234e-05	3.10262e-05	6.85409e-05
1.528	1.04819e-08	1.37006e-08	5.5669e-05	4.58292e-05	3.0936e-05	6.89271e-05
1.529	7.26318e-09	7.26318e-09	5.61196e-05	4.54429e-05	3.05466e-05	6.90527e-05
1.53	4.04446e-09	1.04819e-08	5.58524e-05	4.57262e-05	3.08459e-05	6.92554e-05
1.531	7.26318e-09	7.26318e-09	5.61003e-05	4.57391e-05	3.10423e-05	6.93134e-05
1.532	4.04446e-09	1.04819e-08	5.59232e-05	4.57133e-05	3.09779e-05	6.93327e-05
1.533	7.26318e-09	4.04446e-09	5.59071e-05	4.56328e-05	3.11227e-05	6.894e-05
1.534	7.26318e-09	7.26318e-09	5.61099e-05	4.57262e-05	3.12515e-05	6.96675e-05
1.535	7.26318e-09	4.04446e-09	5.60101e-05	4.5562e-05	3.12064e-05	6.93359e-05
1.536	7.26318e-09	7.26318e-09	5.60359e-05	4.57455e-05	3.13641e-05	6.90333e-05
1.537	1.04819e-08	1.04819e-08	5.60295e-05	4.50824e-05	3.14156e-05	6.95677e-05
1.538	4.04446e-09	4.04446e-09	5.57623e-05	4.53303e-05	3.13867e-05	6.96353e-05
1.539	8.25733e-10	7.26318e-09	5.62129e-05	4.51919e-05	3.12837e-05	6.96288e-05
1.54	4.04446e-09	7.26318e-09	5.62741e-05	4.55685e-05	3.14961e-05	6.90527e-05
1.541	4.04446e-09	7.26318e-09	5.6596e-05	4.56683e-05	3.15251e-05	6.89979e-05
1.542	1.04819e-08	1.04819e-08	5.6332e-05	4.51726e-05	3.15637e-05	6.88917e-05
1.543	1.04819e-08	1.37006e-08	5.64672e-05	4.53432e-05	3.1554e-05	6.84347e-05
1.544	8.25733e-10	4.04446e-09	5.60745e-05	4.5459e-05	3.15251e-05	6.89336e-05
1.545	1.04819e-08	1.04819e-08	5.59329e-05	4.55878e-05	3.1657e-05	6.94099e-05
1.546	1.04819e-08	4.04446e-09	5.57237e-05	4.5591e-05	3.16088e-05	6.92361e-05
1.547	7.26318e-09	4.04446e-09	5.5772e-05	4.56103e-05	3.16248e-05	6.92297e-05
1.548	4.04446e-09	1.04819e-08	5.564e-05	4.59129e-05	3.16345e-05	6.89336e-05
1.549	1.04819e-08	7.26318e-09	5.56432e-05	4.58067e-05	3.16409e-05	6.91428e-05
1.55	1.04819e-08	1.37006e-08	5.58492e-05	4.54558e-05	3.17343e-05	6.88853e-05
1.551	1.37006e-08	7.26318e-09	5.58331e-05	4.49505e-05	3.17536e-05	6.91814e-05
1.552	1.04819e-08	4.04446e-09	5.57365e-05	4.58614e-05	3.17214e-05	6.88756e-05
1.553	4.04446e-09	1.04819e-08	5.564e-05	4.59579e-05	3.13062e-05	6.90623e-05
1.554	4.04446e-09	7.26318e-09	5.56529e-05	4.60577e-05	3.15669e-05	6.92233e-05
1.555	7.26318e-09	4.04446e-09	5.56786e-05	4.58582e-05	3.14188e-05	6.87758e-05
1.556	7.26318e-09	8.25733e-10	5.57816e-05	4.5826e-05	3.16377e-05	6.88145e-05
1.557	4.04446e-09	7.26318e-09	5.56142e-05	4.55459e-05	3.14446e-05	6.88692e-05
1.558	4.04446e-09	1.04819e-08	5.5463e-05	4.57455e-05	3.15605e-05	6.90237e-05
1.559	1.04819e-08	4.04446e-09	5.52602e-05	4.54912e-05	3.15058e-05	6.86246e-05
1.56	8.25733e-10	1.37006e-08	5.5846e-05	4.55009e-05	3.08491e-05	6.87308e-05
1.561	1.04819e-08	1.04819e-08	5.60101e-05	4.5768e-05	3.13319e-05	6.88048e-05
1.562	7.26318e-09	7.26318e-09	5.55949e-05	4.57841e-05	3.07815e-05	6.88628e-05
1.563	4.04446e-09	1.04819e-08	5.55692e-05	4.62734e-05	3.07204e-05	6.88467e-05
1.564	7.26318e-09	1.37006e-08	5.54565e-05	4.60835e-05	3.12643e-05	6.90462e-05
1.565	1.04819e-08	4.04446e-09	5.592e-05	4.55588e-05	3.11871e-05	6.88113e-05
1.566	1.04819e-08	4.04446e-09	5.54211e-05	4.5826e-05	3.09972e-05	6.86696e-05
1.567	7.26318e-09	7.26318e-09	5.57945e-05	4.4973e-05	3.12032e-05	6.85248e-05
1.568	7.26318e-09	1.37006e-08	5.57108e-05	4.49215e-05	3.09135e-05	6.84121e-05
1.569	7.26318e-09	1.04819e-08	5.58846e-05	4.53013e-05	3.1142e-05	6.86535e-05
1.57	7.26318e-09	7.26318e-09	5.57011e-05	4.53367e-05	3.09714e-05	6.8969e-05
1.571	7.26318e-09	4.04446e-09	5.57526e-05	4.487e-05	3.11871e-05	6.88563e-05
1.572	7.26318e-09	1.37006e-08	5.57044e-05	4.53367e-05	3.1039e-05	6.90527e-05
1.573	7.26318e-09	4.04446e-09	5.57076e-05	4.56779e-05	3.12998e-05	6.89046e-05
1.574	7.26318e-09	1.04819e-08	5.58363e-05	4.52949e-05	3.12611e-05	6.8808e-05
1.575	4.04446e-09	4.04446e-09	5.58621e-05	4.50824e-05	3.14703e-05	6.85892e-05
1.576	8.25733e-10	8.25733e-10	5.56432e-05	4.49698e-05	3.14156e-05	6.89239e-05
1.577	7.26318e-09	1.04819e-08	5.58685e-05	4.50792e-05	3.14832e-05	6.88338e-05
1.578	1.37006e-08	1.37006e-08	5.58975e-05	4.50052e-05	3.14124e-05	6.87855e-05
1.579	1.04819e-08	7.26318e-09	5.58717e-05	4.50663e-05	3.18212e-05	6.84733e-05
1.58	1.37006e-08	4.04446e-09	5.55627e-05	4.50567e-05	3.1818e-05	6.866e-05
1.581	4.04446e-09	8.25733e-10	5.52441e-05	4.50985e-05	3.12225e-05	6.86825e-05
1.582	7.26318e-09	7.26318e-09	5.5669e-05	4.54268e-05	3.18244e-05	6.89658e-05
1.583	1.04819e-08	4.04446e-09	5.59522e-05	4.50921e-05	3.16699e-05	6.89303e-05
1.584	7.26318e-09	7.26318e-09	5.60295e-05	4.5385e-05	3.12676e-05	6.89979e-05
1.585	7.26318e-09	1.37006e-08	5.62033e-05	4.58517e-05	3.14575e-05	6.88885e-05
1.586	7.26318e-09	4.04446e-09	5.59136e-05	4.57777e-05	3.14285e-05	6.87243e-05
1.587	7.26318e-09	1.04819e-08	5.61646e-05	4.59129e-05	3.15025e-05	6.88563e-05
1.588	4.04446e-09	7.26318e-09	5.61743e-05	4.58646e-05	3.13641e-05	6.87211e-05
1.589	7.26318e-09	8.25733e-10	5.63256e-05	4.63056e-05	3.1406e-05	6.83252e-05
1.59	4.04446e-09	7.26318e-09	5.57816e-05	4.57809e-05	3.14028e-05	6.8248e-05
1.591	4.04446e-09	7.26318e-09	5.58235e-05	4.6106e-05	3.13641e-05	6.83413e-05
1.592	8.25733e-10	7.26318e-09	5.60359e-05	4.64826e-05	3.16442e-05	6.85924e-05
1.593	1.04819e-08	4.04446e-09	5.54919e-05	4.54075e-05	3.1612e-05	6.86213e-05
1.594	7.26318e-09	7.26318e-09	5.5434e-05	4.6621e-05	3.12547e-05	6.87887e-05
1.595	4.04446e-09	4.04446e-09	5.57205e-05	4.6621e-05	3.16152e-05	6.86664e-05
1.596	1.04819e-08	1.37006e-08	5.58428e-05	4.63925e-05	3.16538e-05	6.86632e-05
1.597	1.04819e-08	4.04446e-09	5.5788e-05	4.63345e-05	3.1818e-05	6.8705e-05
1.598	4.04446e-09	1.04819e-08	5.60456e-05	4.69397e-05	3.17246e-05	6.87726e-05
1.599	4.04446e-09	4.04446e-09	5.5891e-05	4.73195e-05	3.24167e-05	6.87823e-05
1.6	7.26318e-09	8.25733e-10	5.62612e-05	4.73163e-05	3.2436e-05	6.85795e-05
1.601	4.04446e-09	4.04446e-09	5.56754e-05	4.75094e-05	3.22783e-05	6.8454e-05
1.602	1.04819e-08	7.26318e-09	5.58556e-05	4.76671e-05	3.2127e-05	6.86696e-05
1.603	4.04446e-09	7.26318e-09	5.58846e-05	4.75062e-05	3.2584e-05	6.8705e-05
1.604	7.26318e-09	7.26318e-09	5.57945e-05	4.75995e-05	3.24456e-05	6.84862e-05
1.605	7.26318e-09	1.04819e-08	5.592e-05	4.78924e-05	3.23845e-05	6.86439e-05
1.606	4.04446e-09	7.26318e-09	5.53052e-05	4.81467e-05	3.2584e-05	6.89175e-05
1.607	1.37006e-08	7.26318e-09	5.58202e-05	4.81113e-05	3.24617e-05	6.85473e-05
1.608	1.04819e-08	4.04446e-09	5.56335e-05	4.7725e-05	3.24199e-05	6.87469e-05
1.609	8.25733e-10	1.04819e-08	5.57237e-05	4.76381e-05	3.25551e-05	6.88982e-05
1.61	1.04819e-08	8.25733e-10	5.5743e-05	4.76253e-05	3.24488e-05	6.87115e-05
1.611	1.04819e-08	7.26318e-09	5.53439e-05	4.77089e-05	3.22815e-05	6.87179e-05
1.612	1.04819e-08	8.25733e-10	5.50413e-05	4.74579e-05	3.23716e-05	6.9072e-05
1.613	1.04819e-08	7.26318e-09	5.54211e-05	4.74193e-05	3.23491e-05	6.90398e-05
1.614	7.26318e-09	7.26318e-09	5.54436e-05	4.72004e-05	3.23137e-05	6.89722e-05
1.615	7.26318e-09	4.04446e-09	5.49866e-05	4.73903e-05	3.22042e-05	6.90044e-05
1.616	1.04819e-08	1.04819e-08	5.50896e-05	4.75866e-05	3.22654e-05	6.87887e-05
1.617	7.26318e-09	7.26318e-09	5.54823e-05	4.74868e-05	3.24167e-05	6.87276e-05
1.618	7.26318e-09	8.25733e-10	5.55145e-05	4.77444e-05	3.23652e-05	6.89143e-05
1.619	7.26318e-09	1.37006e-08	5.54018e-05	4.76317e-05	3.23008e-05	6.89915e-05
1.62	7.26318e-09	4.04446e-09	5.55466e-05	4.82754e-05	3.24295e-05	6.89915e-05
1.621	7.26318e-09	4.04446e-09	5.564e-05	4.75673e-05	3.24778e-05	6.90784e-05
1.622	7.26318e-09	4.04446e-09	5.5685e-05	4.77218e-05	3.2481e-05	6.87919e-05
1.623	7.26318e-09	7.26318e-09	5.58009e-05	4.75062e-05	3.25583e-05	6.86761e-05
1.624	7.26318e-09	7.26318e-09	5.58235e-05	4.77218e-05	3.25068e-05	6.86052e-05
1.625	4.04446e-09	8.25733e-10	5.55595e-05	4.80437e-05	3.24553e-05	6.88531e-05
1.626	8.25733e-10	1.04819e-08	5.56175e-05	4.76607e-05	3.24553e-05	6.90591e-05
1.627	7.26318e-09	7.26318e-09	5.56496e-05	4.85072e-05	3.25422e-05	6.894e-05
1.628	4.04446e-09	7.26318e-09	5.56883e-05	4.84428e-05	3.24392e-05	6.88628e-05
1.629	4.04446e-09	7.26318e-09	5.52859e-05	4.80308e-05	3.2304e-05	6.90012e-05
1.63	4.04446e-09	4.04446e-09	5.54404e-05	4.86359e-05	3.21398e-05	6.86246e-05
1.631	1.04819e-08	4.04446e-09	5.51829e-05	4.8475e-05	3.2024e-05	6.84958e-05
1.632	4.04446e-09	8.25733e-10	5.51153e-05	4.77959e-05	3.20111e-05	6.88402e-05
1.633	7.26318e-09	7.26318e-09	5.52602e-05	4.8269e-05	3.20079e-05	6.89432e-05
1.634	7.26318e-09	4.04446e-09	5.52956e-05	4.85329e-05	3.21559e-05	6.89979e-05
1.635	8.25733e-10	1.04819e-08	5.592e-05	4.83109e-05	3.21398e-05	6.90559e-05
1.636	7.26318e-09	7.26318e-09	5.58395e-05	4.79954e-05	3.21688e-05	6.9249e-05
1.637	7.26318e-09	7.26318e-09	5.58331e-05	4.84782e-05	3.20658e-05	6.92522e-05
1.638	7.26318e-09	4.04446e-09	5.55885e-05	4.8372e-05	3.20883e-05	6.93166e-05
1.639	7.26318e-09	1.04819e-08	5.58492e-05	4.86295e-05	3.20079e-05	6.92297e-05
1.64	7.26318e-09	8.25733e-10	5.56818e-05	4.8269e-05	3.21334e-05	6.92136e-05
1.641	1.37006e-08	4.04446e-09	5.57269e-05	4.86553e-05	3.19435e-05	6.91203e-05
1.642	4.04446e-09	4.04446e-09	5.54694e-05	4.81145e-05	3.21398e-05	6.90398e-05
1.643	7.26318e-09	4.04446e-09	5.60842e-05	4.81982e-05	3.20819e-05	6.88113e-05
1.644	0	4.04446e-09	5.59683e-05	4.72744e-05	3.2069e-05	6.88499e-05
1.645	8.25733e-10	7.26318e-09	5.57108e-05	4.73388e-05	3.20175e-05	6.91428e-05
1.646	7.26318e-09	4.04446e-09	5.56078e-05	4.69718e-05	3.2024e-05	6.93391e-05
1.647	4.04446e-09	4.04446e-09	5.53471e-05	4.71811e-05	3.19403e-05	6.9249e-05
1.648	4.04446e-09	1.04819e-08	5.52312e-05	4.69429e-05	3.19596e-05	6.88821e-05
1.649	7.26318e-09	7.26318e-09	5.57237e-05	4.79761e-05	3.1966e-05	6.86439e-05
1.65	1.37006e-08	7.26318e-09	5.53117e-05	4.77444e-05	3.19049e-05	6.92329e-05
1.651	4.04446e-09	7.26318e-09	5.55145e-05	4.81435e-05	3.20143e-05	6.9513e-05
1.652	4.04446e-09	7.26318e-09	5.51765e-05	4.76446e-05	3.21205e-05	6.91943e-05
1.653	8.25733e-10	4.04446e-09	5.55016e-05	4.80212e-05	3.19242e-05	6.90269e-05
1.654	8.25733e-10	7.26318e-09	5.5154e-05	4.77122e-05	3.20336e-05	6.91042e-05
1.655	4.04446e-09	8.25733e-10	5.55145e-05	4.75319e-05	3.1863e-05	6.92909e-05
1.656	4.04446e-09	1.04819e-08	5.52087e-05	4.78538e-05	3.20079e-05	6.91524e-05
1.657	1.04819e-08	4.04446e-09	5.5125e-05	4.71328e-05	3.22428e-05	6.92104e-05
1.658	8.25733e-10	8.25733e-10	5.49737e-05	4.78055e-05	3.20851e-05	6.91557e-05
1.659	7.26318e-09	7.26318e-09	5.46357e-05	4.7371e-05	3.22622e-05	6.8808e-05
1.66	7.26318e-09	8.25733e-10	5.42656e-05	4.71939e-05	3.23587e-05	6.88949e-05
1.661	1.04819e-08	7.26318e-09	5.47259e-05	4.74321e-05	3.23523e-05	6.86535e-05
1.662	4.04446e-09	7.26318e-09	5.53085e-05	4.76671e-05	3.21302e-05	6.93617e-05
1.663	1.04819e-08	1.04819e-08	5.5154e-05	4.67562e-05	3.23362e-05	6.90688e-05
1.664	1.04819e-08	0	5.49834e-05	4.6312e-05	3.24424e-05	6.94904e-05
1.665	7.26318e-09	4.04446e-09	5.54308e-05	4.66854e-05	3.22622e-05	6.92233e-05
1.666	7.26318e-09	1.04819e-08	5.50992e-05	4.70942e-05	3.2098e-05	6.94647e-05
1.667	7.26318e-09	7.26318e-09	5.54179e-05	4.60159e-05	3.22396e-05	6.98638e-05
1.668	7.26318e-09	7.26318e-09	5.52956e-05	4.69364e-05	3.22493e-05	7.00634e-05
1.669	1.37006e-08	8.25733e-10	5.52441e-05	4.67272e-05	3.21077e-05	6.9735e-05
1.67	4.04446e-09	7.26318e-09	5.5669e-05	4.64279e-05	3.21753e-05	6.98541e-05
1.671	1.04819e-08	7.26318e-09	5.52763e-05	4.69107e-05	3.22557e-05	6.97447e-05
1.672	4.04446e-09	4.04446e-09	5.54855e-05	4.59901e-05	3.22783e-05	6.95355e-05
1.673	7.26318e-09	7.26318e-09	5.50349e-05	4.67819e-05	3.24006e-05	6.95258e-05
1.674	4.04446e-09	8.25733e-10	5.56593e-05	4.64858e-05	3.24134e-05	6.97222e-05
1.675	7.26318e-09	4.04446e-09	5.56432e-05	4.66371e-05	3.25615e-05	6.97544e-05
1.676	7.26318e-09	7.26318e-09	5.53181e-05	4.60803e-05	3.24424e-05	6.97544e-05
1.677	4.04446e-09	7.26318e-09	5.48095e-05	4.6827e-05	3.23619e-05	6.98026e-05
1.678	1.04819e-08	7.26318e-09	5.50928e-05	4.68785e-05	3.23973e-05	6.95741e-05
1.679	7.26318e-09	7.26318e-09	5.57623e-05	4.71038e-05	3.24875e-05	6.97801e-05
1.68	7.26318e-09	1.04819e-08	5.5611e-05	4.69236e-05	3.25293e-05	6.98413e-05
1.681	4.04446e-09	4.04446e-09	5.56529e-05	4.66339e-05	3.251e-05	6.95258e-05
1.682	7.26318e-09	8.25733e-10	5.56947e-05	4.67401e-05	3.20787e-05	6.9513e-05
1.683	1.04819e-08	7.26318e-09	5.57655e-05	4.66628e-05	3.23652e-05	6.95741e-05
1.684	7.26318e-09	1.04819e-08	5.5685e-05	4.61704e-05	3.26066e-05	6.98445e-05
1.685	7.26318e-09	4.04446e-09	5.5611e-05	4.65019e-05	3.25615e-05	7.00505e-05
1.686	8.25733e-10	7.26318e-09	5.51185e-05	4.6959e-05	3.22686e-05	7.02372e-05
1.687	4.04446e-09	1.04819e-08	5.56142e-05	4.65212e-05	3.22589e-05	7.00956e-05
1.688	8.25733e-10	4.04446e-09	5.57398e-05	4.64343e-05	3.22976e-05	7.02533e-05
1.689	8.25733e-10	7.26318e-09	5.56754e-05	4.65148e-05	3.24328e-05	7.0205e-05
1.69	1.04819e-08	7.26318e-09	5.58267e-05	4.63345e-05	4.41265e-05	7.00441e-05
1.691	4.04446e-09	4.04446e-09	5.58685e-05	4.64343e-05	4.459e-05	6.98831e-05
1.692	7.26318e-09	8.25733e-10	5.54211e-05	4.54977e-05	4.5591e-05	6.97415e-05
1.693	4.04446e-09	4.04446e-09	5.55627e-05	4.6547e-05	4.62283e-05	6.98477e-05
1.694	7.26318e-09	4.04446e-09	5.52022e-05	4.65598e-05	4.64247e-05	6.99378e-05
1.695	7.26318e-09	1.37006e-08	5.60842e-05	4.6444e-05	4.69525e-05	6.98509e-05
1.696	8.25733e-10	4.04446e-09	5.5772e-05	4.52402e-05	4.65985e-05	6.95097e-05
1.697	7.26318e-09	1.37006e-08	5.53921e-05	4.67852e-05	4.72937e-05	6.95226e-05
1.698	7.26318e-09	4.04446e-09	5.55434e-05	4.63603e-05	4.83913e-05	6.97447e-05
1.699	8.25733e-10	1.04819e-08	5.55788e-05	4.6856e-05	4.90319e-05	6.97029e-05
1.7	8.25733e-10	4.04446e-09	5.52795e-05	4.72808e-05	4.85716e-05	6.96546e-05
1.701	7.26318e-09	1.04819e-08	5.52344e-05	4.71875e-05	4.90061e-05	6.9925e-05
1.702	4.04446e-09	7.26318e-09	5.52505e-05	4.73581e-05	4.90898e-05	6.98992e-05
1.703	7.26318e-09	0	5.56561e-05	4.66725e-05	5.00844e-05	7.00698e-05
1.704	1.37006e-08	1.04819e-08	5.53954e-05	4.71392e-05	5.03258e-05	6.98026e-05
1.705	7.26318e-09	8.25733e-10	5.54565e-05	4.73452e-05	5.0461e-05	7.01567e-05
1.706	7.26318e-09	7.26318e-09	5.55531e-05	4.69461e-05	5.00812e-05	6.99797e-05
1.707	4.04446e-09	4.04446e-09	5.50703e-05	4.66725e-05	5.03065e-05	6.99539e-05
1.708	4.04446e-09	7.26318e-09	5.461e-05	4.70298e-05	5.09889e-05	7.00312e-05
1.709	7.26318e-09	7.26318e-09	5.46711e-05	4.72487e-05	5.09631e-05	7.00762e-05
1.71	1.04819e-08	7.26318e-09	5.54597e-05	4.69332e-05	5.14781e-05	6.99765e-05
1.711	7.26318e-09	1.04819e-08	5.50316e-05	4.66081e-05	5.13429e-05	7.01503e-05
1.712	4.04446e-09	7.26318e-09	5.53857e-05	4.73034e-05	5.13011e-05	6.99797e-05
1.713	7.26318e-09	1.04819e-08	5.49576e-05	4.75287e-05	5.21315e-05	7.05591e-05
1.714	4.04446e-09	4.04446e-09	5.48514e-05	4.7165e-05	5.21702e-05	7.02951e-05
1.715	4.04446e-09	1.04819e-08	5.50188e-05	4.76864e-05	5.25467e-05	7.01406e-05
1.716	1.04819e-08	8.25733e-10	5.48771e-05	4.73838e-05	5.2492e-05	7.01116e-05
1.717	7.26318e-09	4.04446e-09	5.52409e-05	4.71167e-05	5.25822e-05	6.99314e-05
1.718	1.37006e-08	7.26318e-09	5.59426e-05	4.74965e-05	5.29716e-05	6.99024e-05
1.719	7.26318e-09	7.26318e-09	5.54984e-05	4.76124e-05	5.27946e-05	6.99475e-05
1.72	1.37006e-08	4.04446e-09	5.53278e-05	4.72776e-05	5.20221e-05	6.94486e-05
1.721	4.04446e-09	1.04819e-08	5.57108e-05	4.73999e-05	5.208e-05	6.95548e-05
1.722	4.04446e-09	7.26318e-09	5.53728e-05	4.70008e-05	5.18e-05	6.98702e-05
1.723	4.04446e-09	4.04446e-09	5.56271e-05	4.72969e-05	5.17903e-05	6.94647e-05
1.724	7.26318e-09	7.26318e-09	5.51121e-05	4.72744e-05	5.18644e-05	6.9616e-05
1.725	8.25733e-10	7.26318e-09	5.58267e-05	4.79407e-05	5.19255e-05	6.93263e-05
1.726	7.26318e-09	1.04819e-08	5.54726e-05	4.77991e-05	5.19996e-05	7.03692e-05
1.727	1.04819e-08	1.37006e-08	5.52151e-05	4.80276e-05	5.16133e-05	6.9764e-05
1.728	8.25733e-10	4.04446e-09	5.53245e-05	4.84396e-05	5.15393e-05	6.98091e-05
1.729	4.04446e-09	4.04446e-09	5.50767e-05	4.84428e-05	5.17453e-05	7.01857e-05
1.73	4.04446e-09	7.26318e-09	5.52795e-05	4.85104e-05	5.17066e-05	7.01631e-05
1.731	7.26318e-09	7.26318e-09	5.54115e-05	4.82079e-05	5.15747e-05	7.01084e-05
1.732	4.04446e-09	4.04446e-09	5.54501e-05	4.8504e-05	5.23633e-05	7.04464e-05
1.733	7.26318e-09	1.37006e-08	5.54179e-05	4.85973e-05	5.2286e-05	7.05494e-05
1.734	8.25733e-10	1.04819e-08	5.59554e-05	4.8813e-05	5.25049e-05	7.07329e-05
1.735	1.37006e-08	7.26318e-09	5.56078e-05	4.82787e-05	5.2418e-05	7.06588e-05
1.736	8.25733e-10	1.04819e-08	5.55885e-05	4.85072e-05	5.28332e-05	7.04239e-05
1.737	7.26318e-09	7.26318e-09	5.592e-05	4.83817e-05	5.30167e-05	7.05108e-05
1.738	7.26318e-09	7.26318e-09	5.58782e-05	4.83076e-05	5.21187e-05	7.06782e-05
1.739	8.25733e-10	7.26318e-09	5.56722e-05	4.79278e-05	5.22088e-05	7.04754e-05
1.74	1.04819e-08	7.26318e-09	5.57365e-05	4.83881e-05	5.27882e-05	7.03724e-05
1.741	7.26318e-09	1.04819e-08	5.57559e-05	4.85297e-05	5.29266e-05	7.06942e-05
1.742	8.25733e-10	1.04819e-08	5.54726e-05	4.82143e-05	5.28107e-05	7.03048e-05
1.743	4.04446e-09	4.04446e-09	5.59232e-05	4.81177e-05	5.30972e-05	7.08359e-05
1.744	7.26318e-09	1.04819e-08	5.61196e-05	4.82336e-05	5.29266e-05	7.08423e-05
1.745	7.26318e-09	4.04446e-09	5.53921e-05	4.7989e-05	5.32484e-05	7.07039e-05
1.746	1.37006e-08	7.26318e-09	5.57591e-05	4.82433e-05	5.38278e-05	7.08874e-05
1.747	1.04819e-08	8.25733e-10	5.55563e-05	4.84203e-05	5.33868e-05	7.1e-05
1.748	1.37006e-08	7.26318e-09	5.5331e-05	4.83784e-05	5.32613e-05	7.08359e-05
1.749	8.25733e-10	7.26318e-09	5.54597e-05	4.84299e-05	5.33643e-05	7.08423e-05
1.75	7.26318e-09	7.26318e-09	5.51668e-05	4.76703e-05	5.34609e-05	7.07393e-05
1.751	1.04819e-08	7.26318e-09	5.49576e-05	4.82465e-05	5.32999e-05	7.07007e-05
1.752	8.25733e-10	4.04446e-09	5.51475e-05	4.83109e-05	5.33418e-05	7.05848e-05
1.753	8.25733e-10	7.26318e-09	5.50027e-05	4.82497e-05	5.38278e-05	7.06556e-05
1.754	7.26318e-09	4.04446e-09	5.51379e-05	4.81918e-05	5.35735e-05	7.08391e-05
1.755	1.04819e-08	7.26318e-09	5.51443e-05	4.70974e-05	5.36862e-05	7.04046e-05
1.756	4.04446e-09	8.25733e-10	5.5302e-05	4.77669e-05	5.39855e-05	7.05011e-05
1.757	1.37006e-08	1.04819e-08	5.50381e-05	4.84975e-05	5.41111e-05	7.07618e-05
1.758	7.26318e-09	7.26318e-09	5.54823e-05	4.87068e-05	5.40145e-05	7.04142e-05
1.759	1.37006e-08	4.04446e-09	5.55273e-05	4.82819e-05	5.40628e-05	7.10741e-05
1.76	4.04446e-09	1.04819e-08	5.53342e-05	4.824e-05	5.42205e-05	7.08455e-05
1.761	1.04819e-08	1.04819e-08	5.50864e-05	4.7989e-05	5.44619e-05	7.08584e-05
1.762	8.25733e-10	1.04819e-08	5.52795e-05	4.81113e-05	5.44555e-05	7.11674e-05
1.763	1.37006e-08	4.04446e-09	5.52827e-05	4.85555e-05	5.41883e-05	7.08552e-05
1.764	1.37006e-08	4.04446e-09	5.55949e-05	4.84042e-05	5.45166e-05	7.08294e-05
1.765	7.26318e-09	1.04819e-08	5.55273e-05	4.8195e-05	5.43686e-05	7.06717e-05
1.766	7.26318e-09	1.04819e-08	5.5022e-05	4.75866e-05	5.39244e-05	7.07715e-05
1.767	7.26318e-09	7.26318e-09	5.54501e-05	4.80276e-05	5.31648e-05	7.06846e-05
1.768	4.04446e-09	7.26318e-09	5.51475e-05	4.82207e-05	5.40757e-05	7.03981e-05
1.769	7.26318e-09	7.26318e-09	5.55402e-05	4.85362e-05	5.36218e-05	7.06427e-05
1.77	7.26318e-09	4.04446e-09	5.55595e-05	4.86263e-05	5.32871e-05	7.05397e-05
1.771	1.37006e-08	4.04446e-09	5.57913e-05	4.84332e-05	5.37538e-05	7.03917e-05
1.772	4.04446e-09	4.04446e-09	5.58074e-05	4.85394e-05	5.46518e-05	7.05848e-05
1.773	4.04446e-09	4.04446e-09	5.5978e-05	4.83527e-05	5.51668e-05	7.04722e-05
1.774	7.26318e-09	4.04446e-09	5.58717e-05	4.8578e-05	5.4758e-05	7.05912e-05
1.775	1.04819e-08	4.04446e-09	5.59876e-05	4.91638e-05	5.48482e-05	7.04496e-05
1.776	7.26318e-09	7.26318e-09	5.59586e-05	4.87132e-05	5.43814e-05	7.02243e-05
1.777	8.25733e-10	8.25733e-10	5.60005e-05	4.88033e-05	5.45263e-05	7.02855e-05
1.778	1.37006e-08	1.04819e-08	5.63449e-05	4.90222e-05	5.46068e-05	7.03209e-05
1.779	4.04446e-09	7.26318e-09	5.54147e-05	4.87003e-05	5.43943e-05	7.05076e-05
1.78	4.04446e-09	4.04446e-09	5.57398e-05	4.88259e-05	5.43042e-05	7.07973e-05
1.781	8.25733e-10	7.26318e-09	5.5846e-05	4.88162e-05	5.38375e-05	7.04239e-05
1.782	8.25733e-10	1.37006e-08	5.58524e-05	4.87486e-05	5.43654e-05	7.05655e-05
1.783	4.04446e-09	1.04819e-08	5.53052e-05	4.83817e-05	5.44329e-05	7.04078e-05
1.784	4.04446e-09	7.26318e-09	5.5669e-05	4.86327e-05	5.38021e-05	7.02758e-05
1.785	7.26318e-09	7.26318e-09	5.58074e-05	4.89739e-05	5.36122e-05	7.03498e-05
1.786	4.04446e-09	7.26318e-09	5.54372e-05	4.8916e-05	5.36991e-05	7.04593e-05
1.787	7.26318e-09	1.04819e-08	5.54211e-05	4.89449e-05	5.47226e-05	7.03112e-05
1.788	7.26318e-09	4.04446e-09	5.54919e-05	4.85072e-05	5.50027e-05	7.04528e-05
1.789	7.26318e-09	1.04819e-08	5.5376e-05	4.84589e-05	5.50316e-05	7.01277e-05
1.79	1.37006e-08	7.26318e-09	5.55209e-05	4.85748e-05	5.47452e-05	7.03048e-05
1.791	7.26318e-09	7.26318e-09	5.536e-05	4.86553e-05	5.47065e-05	7.00891e-05
1.792	1.04819e-08	1.04819e-08	5.54404e-05	4.84042e-05	5.49898e-05	6.98702e-05
1.793	1.04819e-08	7.26318e-09	5.54147e-05	4.86746e-05	5.49254e-05	7.01084e-05
1.794	7.26318e-09	1.04819e-08	5.5566e-05	4.85265e-05	5.48578e-05	7.01567e-05
1.795	7.26318e-09	7.26318e-09	5.61389e-05	4.91349e-05	5.40338e-05	7.01084e-05
1.796	7.26318e-09	1.04819e-08	5.59168e-05	4.90801e-05	5.4684e-05	7.01503e-05
1.797	8.25733e-10	7.26318e-09	5.58653e-05	4.87969e-05	5.42141e-05	7.01245e-05
1.798	7.26318e-09	7.26318e-09	5.58524e-05	4.87003e-05	5.44748e-05	6.96996e-05
1.799	8.25733e-10	1.04819e-08	5.56979e-05	4.90383e-05	5.3992e-05	6.98541e-05
1.8	4.04446e-09	7.26318e-09	5.56818e-05	4.88613e-05	5.44265e-05	7.00473e-05
1.801	1.37006e-08	7.26318e-09	5.57848e-05	4.82304e-05	5.49286e-05	6.99217e-05
1.802	1.37006e-08	1.04819e-08	5.5582e-05	4.83076e-05	5.46196e-05	6.98767e-05
1.803	4.04446e-09	0	5.55402e-05	4.83269e-05	5.40531e-05	6.97093e-05
1.804	7.26318e-09	7.26318e-09	5.56207e-05	4.88001e-05	5.48224e-05	6.99185e-05
1.805	4.04446e-09	4.04446e-09	5.57591e-05	4.91381e-05	5.4375e-05	6.97415e-05
1.806	1.37006e-08	1.04819e-08	5.53632e-05	4.89321e-05	5.46196e-05	7.05365e-05
1.807	8.25733e-10	8.25733e-10	5.57108e-05	4.91735e-05	5.45392e-05	7.01825e-05
1.808	7.26318e-09	7.26318e-09	5.55016e-05	4.90994e-05	5.47226e-05	7.0205e-05
1.809	1.04819e-08	7.26318e-09	5.51282e-05	4.88613e-05	5.45746e-05	7.04174e-05
1.81	7.26318e-09	7.26318e-09	5.50928e-05	4.89482e-05	5.49061e-05	7.02146e-05
1.811	4.04446e-09	7.26318e-09	5.49158e-05	4.85555e-05	5.50574e-05	7.02726e-05
1.812	7.26318e-09	4.04446e-09	5.53857e-05	4.85008e-05	5.49962e-05	7.0411e-05
1.813	7.26318e-09	1.04819e-08	5.55048e-05	4.86681e-05	5.49769e-05	7.03305e-05
1.814	4.04446e-09	1.04819e-08	5.53278e-05	4.93344e-05	5.42784e-05	7.02951e-05
1.815	7.26318e-09	7.26318e-09	5.5331e-05	4.93859e-05	5.44684e-05	7.03177e-05
1.816	7.26318e-09	1.37006e-08	5.57687e-05	4.89836e-05	5.48095e-05	7.02629e-05
1.817	7.26318e-09	7.26318e-09	5.56303e-05	4.88194e-05	5.48385e-05	7.04561e-05
1.818	4.04446e-09	7.26318e-09	5.55531e-05	4.85909e-05	5.47838e-05	7.01438e-05
1.819	7.26318e-09	4.04446e-09	5.58009e-05	4.94889e-05	5.44136e-05	7.0308e-05
1.82	7.26318e-09	4.04446e-09	5.5669e-05	4.89707e-05	5.42366e-05	7.03402e-05
1.821	4.04446e-09	1.04819e-08	5.55788e-05	4.90866e-05	5.47355e-05	7.02694e-05
1.822	4.04446e-09	1.04819e-08	5.58685e-05	4.92958e-05	5.46937e-05	7.03434e-05
1.823	1.04819e-08	8.25733e-10	5.53117e-05	4.93859e-05	5.50445e-05	7.04207e-05
1.824	4.04446e-09	1.37006e-08	5.5199e-05	4.93119e-05	5.50413e-05	7.03917e-05
1.825	1.04819e-08	4.04446e-09	5.56175e-05	4.89739e-05	5.49093e-05	7.03724e-05
1.826	7.26318e-09	7.26318e-09	5.53921e-05	4.9431e-05	5.4816e-05	7.04882e-05
1.827	1.04819e-08	1.37006e-08	5.53728e-05	4.91509e-05	5.45842e-05	7.03337e-05
1.828	7.26318e-09	4.04446e-09	5.51572e-05	4.95372e-05	5.44297e-05	7.02533e-05
1.829	4.04446e-09	0	5.57108e-05	4.92057e-05	5.47516e-05	7.00891e-05
1.83	7.26318e-09	4.04446e-09	5.59329e-05	4.91059e-05	5.44748e-05	7.01696e-05
1.831	7.26318e-09	7.26318e-09	5.5685e-05	4.90576e-05	5.40499e-05	7.0205e-05
1.832	1.04819e-08	4.04446e-09	5.55531e-05	4.93602e-05	5.41883e-05	7.03627e-05
1.833	7.26318e-09	1.37006e-08	5.56529e-05	4.99621e-05	5.49093e-05	7.01438e-05
1.834	4.04446e-09	4.04446e-09	5.56529e-05	4.94664e-05	5.47645e-05	7.0102e-05
1.835	4.04446e-09	4.04446e-09	5.55949e-05	4.96402e-05	5.48964e-05	6.98574e-05
1.836	7.26318e-09	7.26318e-09	5.5714e-05	4.91928e-05	5.52055e-05	7.01052e-05
1.837	4.04446e-09	4.04446e-09	5.60906e-05	4.90608e-05	5.53567e-05	7.01503e-05
1.838	7.26318e-09	4.04446e-09	5.5669e-05	4.91027e-05	5.48997e-05	7.01631e-05
1.839	1.04819e-08	7.26318e-09	5.58331e-05	4.88774e-05	5.50316e-05	7.01052e-05
1.84	1.37006e-08	4.04446e-09	5.59554e-05	4.90769e-05	5.52537e-05	7.02211e-05
1.841	7.26318e-09	1.04819e-08	5.5846e-05	4.94954e-05	5.49351e-05	7.00537e-05
1.842	7.26318e-09	7.26318e-09	5.59586e-05	4.91509e-05	5.50252e-05	6.96675e-05
1.843	7.26318e-09	4.04446e-09	5.61582e-05	4.91928e-05	5.5463e-05	7.00666e-05
1.844	8.25733e-10	1.04819e-08	5.6081e-05	4.93054e-05	5.517e-05	6.96996e-05
1.845	8.25733e-10	4.04446e-09	5.61131e-05	4.92926e-05	5.52891e-05	6.97415e-05
1.846	8.25733e-10	7.26318e-09	5.57333e-05	4.96788e-05	5.5463e-05	6.97608e-05
1.847	4.04446e-09	4.04446e-09	5.59908e-05	4.95147e-05	5.51282e-05	6.97093e-05
1.848	7.26318e-09	1.04819e-08	5.57591e-05	4.94181e-05	5.50188e-05	6.99121e-05
1.849	7.26318e-09	1.04819e-08	5.60101e-05	4.99685e-05	5.47709e-05	7.01052e-05
1.85	7.26318e-09	7.26318e-09	5.61807e-05	5.00554e-05	5.50574e-05	7.00698e-05
1.851	8.25733e-10	7.26318e-09	5.62451e-05	4.97239e-05	5.49994e-05	7.01889e-05
1.852	0	1.04819e-08	5.63674e-05	4.94921e-05	5.52087e-05	7.0234e-05
1.853	4.04446e-09	8.25733e-10	5.64769e-05	4.94921e-05	5.52022e-05	7.03498e-05
1.854	7.26318e-09	8.25733e-10	5.63224e-05	4.95984e-05	5.51121e-05	7.03241e-05
1.855	1.04819e-08	1.04819e-08	5.65766e-05	4.95758e-05	5.50188e-05	7.03917e-05
1.856	7.26318e-09	7.26318e-09	5.63546e-05	4.94374e-05	5.51894e-05	7.01471e-05
1.857	7.26318e-09	8.25733e-10	5.61904e-05	4.95211e-05	5.51765e-05	7.03981e-05
1.858	7.26318e-09	1.04819e-08	5.62483e-05	4.92829e-05	5.51636e-05	7.03144e-05
1.859	1.04819e-08	8.25733e-10	5.65348e-05	4.98237e-05	5.48836e-05	7.01406e-05
1.86	7.26318e-09	4.04446e-09	5.64157e-05	4.99428e-05	5.48868e-05	7.03016e-05
1.861	1.04819e-08	4.04446e-09	5.61067e-05	4.95694e-05	5.52248e-05	7.03305e-05
1.862	7.26318e-09	7.26318e-09	5.61357e-05	5.01359e-05	5.53664e-05	7.03337e-05
1.863	7.26318e-09	1.04819e-08	5.64415e-05	4.97979e-05	5.49866e-05	7.0514e-05
1.864	1.04819e-08	1.37006e-08	5.63739e-05	5.00522e-05	5.52891e-05	7.0485e-05
1.865	7.26318e-09	8.25733e-10	5.62033e-05	5.00297e-05	5.5376e-05	7.03402e-05
1.866	1.04819e-08	8.25733e-10	5.64704e-05	5.01101e-05	5.54501e-05	7.05172e-05
1.867	4.04446e-09	7.26318e-09	5.60488e-05	4.974e-05	5.52215e-05	7.03917e-05
1.868	1.04819e-08	8.25733e-10	5.65091e-05	5.01649e-05	5.53825e-05	7.0485e-05
1.869	7.26318e-09	4.04446e-09	5.60327e-05	4.9975e-05	5.52248e-05	7.04432e-05
1.87	1.37006e-08	7.26318e-09	5.5846e-05	5.00715e-05	5.50928e-05	7.04335e-05
1.871	1.04819e-08	7.26318e-09	5.58524e-05	5.00812e-05	5.53632e-05	7.02533e-05
1.872	4.04446e-09	7.26318e-09	5.57687e-05	4.98237e-05	5.50928e-05	7.04561e-05
1.873	4.04446e-09	4.04446e-09	5.62226e-05	4.98462e-05	5.53052e-05	7.04657e-05
1.874	1.04819e-08	4.04446e-09	5.42044e-05	4.97046e-05	5.5051e-05	7.04947e-05
1.875	0	7.26318e-09	5.54308e-05	4.97496e-05	5.52119e-05	7.0485e-05
1.876	7.26318e-09	7.26318e-09	5.53278e-05	4.96016e-05	5.5376e-05	7.04367e-05
1.877	7.26318e-09	7.26318e-09	5.51089e-05	4.95984e-05	5.56625e-05	7.03692e-05
1.878	4.04446e-09	7.26318e-09	5.54501e-05	4.96724e-05	5.53825e-05	7.03048e-05
1.879	7.26318e-09	8.25733e-10	5.49705e-05	4.98076e-05	5.54855e-05	7.0234e-05
1.88	8.25733e-10	4.04446e-09	5.5257e-05	4.98494e-05	5.52666e-05	7.02661e-05
1.881	4.04446e-09	1.04819e-08	5.51507e-05	5.00715e-05	5.47548e-05	7.03531e-05
1.882	8.25733e-10	4.04446e-09	5.5273e-05	5.02067e-05	5.5376e-05	7.03981e-05
1.883	4.04446e-09	7.26318e-09	5.48932e-05	4.97786e-05	5.48289e-05	7.03595e-05
1.884	7.26318e-09	8.25733e-10	5.51314e-05	5.01198e-05	5.52537e-05	7.02018e-05
1.885	8.25733e-10	7.26318e-09	5.53793e-05	4.98977e-05	5.50059e-05	7.02372e-05
1.886	4.04446e-09	7.26318e-09	5.47548e-05	4.99717e-05	5.49737e-05	7.01921e-05
1.887	1.37006e-08	4.04446e-09	5.47902e-05	4.9946e-05	5.46196e-05	7.03209e-05
1.888	7.26318e-09	7.26318e-09	5.62805e-05	4.94857e-05	5.44265e-05	7.03949e-05
1.889	7.26318e-09	7.26318e-09	5.59393e-05	5.00747e-05	5.47162e-05	7.0102e-05
1.89	1.04819e-08	4.04446e-09	5.59458e-05	5.01681e-05	5.46969e-05	7.00505e-05
1.891	4.04446e-09	7.26318e-09	5.64157e-05	5.0152e-05	5.51861e-05	7.00666e-05
1.892	4.04446e-09	1.04819e-08	5.65831e-05	5.01037e-05	5.48997e-05	7.0028e-05
1.893	4.04446e-09	1.04819e-08	5.64672e-05	4.98301e-05	5.45359e-05	7.01599e-05
1.894	4.04446e-09	4.04446e-09	5.65573e-05	4.96885e-05	5.48578e-05	7.0028e-05
1.895	1.69193e-08	7.26318e-09	5.67183e-05	4.98816e-05	5.49254e-05	6.9999e-05
1.896	0	1.04819e-08	5.65702e-05	5.03161e-05	5.48482e-05	7.00537e-05
1.897	7.26318e-09	7.26318e-09	5.63481e-05	5.02164e-05	5.47387e-05	7.00827e-05
1.898	7.26318e-09	7.26318e-09	5.6332e-05	5.0181e-05	5.51926e-05	7.01084e-05
1.899	1.37006e-08	1.04819e-08	5.62129e-05	4.99846e-05	5.51894e-05	6.99153e-05
1.9	7.26318e-09	7.26318e-09	5.63159e-05	4.97979e-05	5.50059e-05	7.00376e-05
1.901	7.26318e-09	7.26318e-09	5.65412e-05	5.01295e-05	5.45199e-05	7.02501e-05
1.902	7.26318e-09	1.04819e-08	5.61968e-05	4.98559e-05	5.51894e-05	7.00086e-05
1.903	4.04446e-09	7.26318e-09	5.64865e-05	5.00522e-05	5.57205e-05	7.02726e-05
1.904	1.04819e-08	7.26318e-09	5.66314e-05	4.96563e-05	5.5875e-05	7.00827e-05
1.905	4.04446e-09	1.04819e-08	5.68406e-05	4.96563e-05	5.58009e-05	7.02661e-05
1.906	7.26318e-09	8.25733e-10	5.65573e-05	4.98687e-05	5.58235e-05	7.05365e-05
1.907	8.25733e-10	7.26318e-09	5.64254e-05	4.97496e-05	5.57655e-05	7.04625e-05
1.908	8.25733e-10	1.37006e-08	5.62194e-05	5.01069e-05	5.53728e-05	7.03917e-05
1.909	4.04446e-09	1.04819e-08	5.64286e-05	4.9917e-05	5.52988e-05	7.03885e-05
1.91	7.26318e-09	1.04819e-08	5.62258e-05	4.99846e-05	5.53954e-05	7.04013e-05
1.911	4.04446e-09	1.04819e-08	5.60037e-05	5.00361e-05	5.52795e-05	7.02758e-05
1.912	1.04819e-08	4.04446e-09	5.56754e-05	4.98494e-05	5.52537e-05	7.00923e-05
1.913	4.04446e-09	7.26318e-09	5.63835e-05	4.96563e-05	5.51153e-05	7.02468e-05
1.914	4.04446e-09	7.26318e-09	5.61711e-05	4.99363e-05	5.48932e-05	7.02565e-05
1.915	8.25733e-10	1.37006e-08	5.63867e-05	5.00908e-05	5.49544e-05	7.00923e-05
1.916	1.04819e-08	7.26318e-09	5.60198e-05	5.01584e-05	5.48707e-05	7.00183e-05
1.917	7.26318e-09	7.26318e-09	5.59361e-05	5.02164e-05	5.56625e-05	7.02179e-05
1.918	7.26318e-09	7.26318e-09	5.57687e-05	5.02904e-05	5.59297e-05	7.02179e-05
1.919	8.25733e-10	7.26318e-09	5.64221e-05	5.03676e-05	5.65638e-05	7.03659e-05
1.92	4.04446e-09	1.04819e-08	5.6905e-05	4.9975e-05	5.61936e-05	7.01245e-05
1.921	8.25733e-10	1.04819e-08	5.65992e-05	5.02003e-05	5.65123e-05	7.02855e-05
1.922	7.26318e-09	7.26318e-09	5.67279e-05	5.04352e-05	5.70015e-05	7.00086e-05
1.923	7.26318e-09	7.26318e-09	5.67987e-05	5.01262e-05	5.68696e-05	7.02468e-05
1.924	4.04446e-09	7.26318e-09	5.63835e-05	5.04127e-05	5.66475e-05	7.02275e-05
1.925	7.26318e-09	1.04819e-08	5.64994e-05	4.99428e-05	5.65734e-05	7.00344e-05
1.926	7.26318e-09	7.26318e-09	5.67247e-05	5.02035e-05	5.69629e-05	6.99378e-05
1.927	4.04446e-09	7.26318e-09	5.68148e-05	5.02196e-05	5.67118e-05	6.96642e-05
1.928	7.26318e-09	1.04819e-08	5.68535e-05	5.02164e-05	5.70112e-05	6.99539e-05
1.929	1.04819e-08	4.04446e-09	5.67827e-05	5.0197e-05	5.68696e-05	7.00022e-05
1.93	1.37006e-08	4.04446e-09	5.67022e-05	4.99138e-05	5.70337e-05	7.00022e-05
1.931	8.25733e-10	7.26318e-09	5.66281e-05	4.96853e-05	5.73685e-05	7.02436e-05
1.932	4.04446e-09	4.04446e-09	5.67698e-05	4.9843e-05	5.7465e-05	7.01213e-05
1.933	8.25733e-10	1.04819e-08	5.62033e-05	4.99524e-05	5.74811e-05	7.04078e-05
1.934	1.04819e-08	4.04446e-09	5.63578e-05	5.02904e-05	5.74747e-05	7.03659e-05
1.935	4.04446e-09	1.04819e-08	5.65412e-05	5.04288e-05	5.75133e-05	7.06138e-05
1.936	7.26318e-09	7.26318e-09	5.65509e-05	5.01101e-05	5.71721e-05	7.04496e-05
1.937	1.04819e-08	1.04819e-08	5.66249e-05	4.98655e-05	5.74264e-05	7.03337e-05
1.938	7.26318e-09	7.26318e-09	5.65702e-05	5.00458e-05	5.68728e-05	7.04335e-05
1.939	4.04446e-09	1.04819e-08	5.6876e-05	5.00393e-05	5.7053e-05	7.04464e-05
1.94	7.26318e-09	1.04819e-08	5.71174e-05	5.00425e-05	5.72622e-05	7.03917e-05
1.941	8.25733e-10	8.25733e-10	5.69178e-05	4.9785e-05	5.71721e-05	7.0337e-05
1.942	1.04819e-08	1.04819e-08	5.61807e-05	5.0181e-05	5.6979e-05	7.04335e-05
1.943	7.26318e-09	8.25733e-10	5.66829e-05	4.9785e-05	5.73073e-05	7.05397e-05
1.944	4.04446e-09	7.26318e-09	5.65863e-05	4.97464e-05	5.73427e-05	7.03885e-05
1.945	4.04446e-09	8.25733e-10	5.67279e-05	4.9975e-05	5.73137e-05	7.05462e-05
1.946	7.26318e-09	4.04446e-09	5.65219e-05	4.9666e-05	5.72301e-05	7.06717e-05
1.947	4.04446e-09	7.26318e-09	5.61131e-05	4.98365e-05	5.69854e-05	7.04947e-05
1.948	4.04446e-09	1.37006e-08	5.67601e-05	4.97207e-05	5.72397e-05	7.0691e-05
1.949	1.04819e-08	1.04819e-08	5.64189e-05	4.99428e-05	5.71882e-05	7.04142e-05
1.95	8.25733e-10	4.04446e-09	5.6361e-05	4.95694e-05	5.69565e-05	7.04271e-05
1.951	1.04819e-08	7.26318e-09	5.67086e-05	4.98655e-05	5.70337e-05	7.04239e-05
1.952	4.04446e-09	1.04819e-08	5.65734e-05	5.00586e-05	5.68181e-05	7.0337e-05
1.953	7.26318e-09	1.69193e-08	5.64125e-05	5.01649e-05	5.67086e-05	7.05912e-05
1.954	7.26318e-09	4.04446e-09	5.66475e-05	5.05608e-05	5.70498e-05	7.06653e-05
1.955	1.04819e-08	4.04446e-09	5.65412e-05	5.04127e-05	5.70466e-05	7.0337e-05
1.956	1.04819e-08	1.37006e-08	5.66056e-05	5.01649e-05	5.69693e-05	7.07844e-05
1.957	1.04819e-08	1.04819e-08	5.64511e-05	4.99556e-05	5.70627e-05	7.07618e-05
1.958	7.26318e-09	1.04819e-08	5.63385e-05	4.97175e-05	5.742e-05	7.08777e-05
1.959	1.37006e-08	4.04446e-09	5.65606e-05	4.99943e-05	5.76292e-05	7.06138e-05
1.96	7.26318e-09	4.04446e-09	5.6361e-05	4.98559e-05	5.74554e-05	7.0617e-05
1.961	7.26318e-09	4.04446e-09	5.6493e-05	4.98784e-05	5.73685e-05	7.01084e-05
1.962	4.04446e-09	4.04446e-09	5.66893e-05	5.01423e-05	5.74554e-05	7.02694e-05
1.963	4.04446e-09	1.04819e-08	5.62516e-05	5.01616e-05	5.71786e-05	7.01825e-05
1.964	7.26318e-09	7.26318e-09	5.55756e-05	5.03644e-05	5.68792e-05	7.01406e-05
1.965	4.04446e-09	7.26318e-09	5.63964e-05	5.0049e-05	5.72107e-05	7.02243e-05
1.966	7.26318e-09	1.04819e-08	5.64061e-05	5.00619e-05	5.71432e-05	7.03981e-05
1.967	7.26318e-09	7.26318e-09	5.64704e-05	5.01262e-05	5.73878e-05	7.02822e-05
1.968	7.26318e-09	7.26318e-09	5.61325e-05	5.02099e-05	5.73363e-05	7.00923e-05
1.969	4.04446e-09	7.26318e-09	5.60745e-05	5.00683e-05	5.72011e-05	7.02565e-05
1.97	7.26318e-09	7.26318e-09	5.63417e-05	4.96209e-05	5.69275e-05	7.05043e-05
1.971	1.37006e-08	1.04819e-08	5.63546e-05	4.98848e-05	5.72107e-05	7.02629e-05
1.972	7.26318e-09	8.25733e-10	5.63481e-05	4.99267e-05	5.72301e-05	7.05623e-05
1.973	4.04446e-09	1.04819e-08	5.63031e-05	4.99202e-05	5.75713e-05	7.02822e-05
1.974	7.26318e-09	7.26318e-09	5.62129e-05	4.96145e-05	5.76549e-05	7.0514e-05
1.975	1.04819e-08	4.04446e-09	5.6332e-05	4.97175e-05	5.77097e-05	7.05043e-05
1.976	7.26318e-09	7.26318e-09	5.64704e-05	4.97207e-05	5.76678e-05	7.05848e-05
1.977	1.04819e-08	4.04446e-09	5.61099e-05	5.00361e-05	5.75809e-05	7.0485e-05
1.978	7.26318e-09	7.26318e-09	5.60295e-05	4.99492e-05	5.77676e-05	7.04722e-05
1.979	4.04446e-09	1.04819e-08	5.5949e-05	5.03226e-05	5.76388e-05	7.05204e-05
1.98	7.26318e-09	7.26318e-09	5.63127e-05	4.9991e-05	5.7803e-05	7.06267e-05
1.981	1.04819e-08	4.04446e-09	5.61421e-05	5.03548e-05	5.72043e-05	7.04979e-05
1.982	4.04446e-09	1.04819e-08	5.64286e-05	5.01455e-05	5.77e-05	7.07554e-05
1.983	1.04819e-08	1.37006e-08	5.61872e-05	4.97496e-05	5.76839e-05	7.07618e-05
1.984	4.04446e-09	4.04446e-09	5.61486e-05	4.96853e-05	5.76646e-05	7.06331e-05
1.985	4.04446e-09	1.04819e-08	5.60198e-05	4.98623e-05	5.77225e-05	7.08777e-05
1.986	1.69193e-08	7.26318e-09	5.60938e-05	4.94632e-05	5.77e-05	7.07071e-05
1.987	7.26318e-09	7.26318e-09	5.66024e-05	4.98848e-05	5.79543e-05	7.07136e-05
1.988	1.04819e-08	7.26318e-09	5.62644e-05	4.94117e-05	5.8215e-05	7.08455e-05
1.989	4.04446e-09	4.04446e-09	5.59232e-05	4.9563e-05	5.80766e-05	7.07812e-05
1.99	7.26318e-09	4.04446e-09	5.61067e-05	4.92926e-05	5.79221e-05	7.06846e-05
1.991	4.04446e-09	1.04819e-08	5.60552e-05	4.946e-05	5.8215e-05	7.0955e-05
1.992	4.04446e-09	8.25733e-10	5.59908e-05	4.88774e-05	5.80251e-05	7.07168e-05
1.993	4.04446e-09	1.04819e-08	5.58041e-05	4.94439e-05	5.81023e-05	7.06234e-05
1.994	4.04446e-09	7.26318e-09	5.59361e-05	4.95404e-05	5.77966e-05	7.06782e-05
1.995	1.04819e-08	4.04446e-09	5.6287e-05	4.95823e-05	5.8112e-05	7.05719e-05
1.996	1.04819e-08	7.26318e-09	5.62097e-05	4.91445e-05	5.79865e-05	7.07876e-05
1.997	7.26318e-09	7.26318e-09	5.62837e-05	4.93409e-05	5.78513e-05	7.07232e-05
[truncated: 298,004+ more rows]
